# Supplementary material for: Floral organ transcriptome in Camellia sasanqua provided insight into stamen petaloid
Source: BMC Plant Biol. 2022 Oct 5;22:474. doi: 10.1186/s12870-022-03860-x (PMC9535933; doi:10.1186/s12870-022-03860-x)
Supplement: Supplementary file 1 — Additional file 1: Table S1. Summary of sequencing quality. [file 12870_2022_3860_MOESM1_ESM.xlsx]

## Sheet: a
SampleName	CleanReads	CleanBases	CleanN	CleanGC	CleanQ20	CleanQ30
B5-Pe1	35797387	10739216100	0.00;0.00	44.16;44.28	97.86;96.63	94.10;91.56
B5-Pe2	25675206	7702561800	0.00;0.00	44.14;44.04	97.99;96.86	94.30;91.86
B5-Pe4	23660988	7098296400	0.00;0.00	44.44;44.31	97.97;96.78	94.38;91.91
B5-Se1	27208214	8162464200	0.00;0.00	45.26;45.12	98.15;97.16	94.82;92.68
B5-Se2	35967837	10790351100	0.00;0.00	45.02;44.82	98.20;97.25	94.93;93.01
B5-Se3	25047852	7514355600	0.00;0.00	45.30;45.23	97.98;96.81	94.45;92.09
B5-St3	26455239	7936571700	0.00;0.00	44.03;43.90	98.08;96.94	94.65;92.13
B5-St4	22488785	6746635500	0.00;0.00	44.47;44.28	98.17;97.27	94.85;93.04
B5-St5	29400784	8820235200	0.00;0.00	44.35;44.54	98.18;95.92	94.76;90.22
B6-Pe1	35248469	10574540700	0.00;0.00	44.20;44.18	97.90;96.85	94.25;92.09
B6-Pe2	26730806	8019241800	0.00;0.00	44.33;44.21	98.03;96.90	94.57;92.11
B6-Pe4	28564707	8569412100	0.00;0.00	44.22;44.20	97.97;96.80	94.37;91.91
B6-Se1	24923996	7477198800	0.00;0.00	44.65;44.50	98.04;96.93	94.61;92.42
B6-Se3	30172849	9051854700	0.00;0.00	44.81;44.60	98.08;97.07	94.71;92.90
B6-Se4	26228725	7868617500	0.00;0.00	44.61;44.84	97.19;95.15	93.28;90.08
B6-St1	29804499	8941349700	0.00;0.00	44.19;44.12	98.04;96.74	94.52;91.69
B6-St2	29118826	8735647800	0.00;0.00	44.39;44.34	97.96;96.89	94.34;92.10
B6-St3	23241042	6972312600	0.00;0.00	44.34;44.23	98.03;96.96	94.55;92.34
B7-Pe1	30191032	9057309600	0.00;0.00	44.76;44.64	97.95;96.62	94.35;91.88
B7-Pe2	23761520	7128456000	0.00;0.00	44.28;44.37	97.80;96.39	94.00;91.24
B7-Pe3	25226869	7568060700	0.00;0.00	44.35;44.28	97.78;96.57	93.96;91.58
B7-Se1	24221063	7266318900	0.00;0.00	44.18;44.05	98.05;96.98	94.56;92.32
B7-Se2	23631259	7089377700	0.00;0.00	44.47;44.36	98.04;96.89	94.53;92.13
B7-Se3	41543755	12463126500	0.00;0.00	44.50;44.41	98.06;96.96	94.61;92.17
B7-St3	23123321	6936996300	0.00;0.00	44.36;44.23	98.05;97.28	94.61;93.07
B7-St4	22224370	6667311000	0.00;0.00	44.30;44.37	97.85;96.45	94.14;91.31
B7-St5	22360587	6708176100	0.00;0.00	44.23;44.11	98.03;96.90	94.58;92.05
CS-Pe-1	25668336	7700500800	0.00;0.01	44.55;44.56	98.02;95.92	94.42;90.07
CS-Pe-2	24260247	7278074100	0.00;0.00	44.48;44.46	97.95;96.57	94.31;91.48
CS-Pe-3	23673650	7102095000	0.00;0.00	44.54;44.44	98.33;96.11	95.17;90.51
CS-Se-1	31244437	9373331100	0.00;0.00	45.91;45.90	97.92;96.50	94.28;91.52
CS-Se-2	25027935	7508380500	0.00;0.00	44.99;44.82	98.08;96.87	94.63;92.21
CS-Se-3	23087299	6926189700	0.00;0.00	44.72;44.58	98.05;96.77	94.57;91.95
CS-St-1	34287662	10286298600	0.00;0.00	44.94;44.70	98.07;96.69	94.68;91.97
CS-St-2	22244101	6673230300	0.00;0.00	44.54;44.47	97.95;96.88	94.29;92.17
CS-St-3	30685978	9205793400	0.00;0.00	44.42;44.49	97.81;96.32	93.96;91.17

## Sheet: b
sample	totalreads	totalmapped
B5-Pe1	35797387	0.8013
B5-Pe2	25675206	0.7936
B5-Pe4	23660988	0.8113
B5-Se1	27208214	0.7584
B5-Se2	35967837	0.7582
B5-Se3	25047852	0.7525
B5-St3	26455239	0.7601
B5-St4	22488785	0.7858
B5-St5	29400784	0.7937
B6-Pe1	35248469	0.7846
B6-Pe2	26730806	0.7955
B6-Pe4	28564707	0.7913
B6-Se1	24923996	0.7838
B6-Se3	30172849	0.7763
B6-Se4	26228725	0.6896
B6-St1	29804499	0.7899
B6-St2	29118826	0.7984
B6-St3	23241042	0.7961
B7-Pe1	30191032	0.799
B7-Pe2	23761520	0.7963
B7-Pe3	25226869	0.7984
B7-Se1	24221063	0.8029
B7-Se2	23631259	0.81
B7-Se3	41543755	0.8133
B7-St3	23123321	0.8013
B7-St4	22224370	0.7898
B7-St5	22360587	0.7865
CS-Pe-1	25668336	0.817
CS-Pe-2	24260247	0.8189
CS-Pe-3	23673650	0.8136
CS-Se-1	31244437	0.8205
CS-Se-2	25027935	0.8253
CS-Se-3	23087299	0.8118
CS-St-1	34287662	0.8263
CS-St-2	22244101	0.8232
CS-St-3	30685978	0.8087
