# Supplementary material for: Floral organ transcriptome in Camellia sasanqua provided insight into stamen petaloid
Source: BMC Plant Biol. 2022 Oct 5;22:474. doi: 10.1186/s12870-022-03860-x (PMC9535933; doi:10.1186/s12870-022-03860-x)
Supplement: Supplementary file 2 — Additional file 2: Table S2. The GO enrichment analysis of comparison analysis. [file 12870_2022_3860_MOESM2_ESM.xlsx]

## Sheet: Sheet1
#Term	Database	ID	Input number	Background number	P-Value	Corrected P-Value	Input	Hyperlink
kinase activity	Gene Ontology	GO:0016301	28	359	1.58331e-11	1.01767e-08	Cao1_scaffold_4-gene-1480.26|Cao1_scaffold_4-gene-1552.48|Cao1_scaffold_10-gene-1943.29|Cao1_scaffold_1-gene-902.10|Cao1_scaffold_9-gene-1149.28|Cao1_scaffold_4-gene-1517.10|Cao1_scaffold_4-gene-1490.9|Cao1_scaffold_5-gene-789.63|Cao1_scaffold_5-gene-818.0|Cao1_scaffold_5-gene-784.33|Cao1_scaffold_8-gene-427.1|Cao1_scaffold_2-gene-1238.0|Cao1_scaffold_14-gene-263.41|Cao1_scaffold_14-gene-421.1|Ca…	http://amigo.geneontology.org/amigo/term/GO:0016301
ADP binding	Gene Ontology	GO:0043531	19	154	2.64674e-11	1.01767e-08	Cao1_scaffold_12-gene-1737.9|Cao1_scaffold_2-gene-1443.51|Cao1_scaffold_6-gene-307.15|Cao1_scaffold_1-gene-1280.0|Cao1_scaffold_1-gene-1083.32|Cao1_scaffold_7-gene-581.13|Cao1_scaffold_3-gene-12.13|Cao1_scaffold_1-gene-560.66|Cao1_scaffold_1-gene-538.22|Cao1_scaffold_14-gene-1078.0|Cao1_scaffold_12-gene-772.23|Cao1_scaffold_1-gene-553.15|Cao1_scaffold_1-gene-998.27|Cao1_scaffold_15-gene-1223.6|Ca…	http://amigo.geneontology.org/amigo/term/GO:0043531
meristem development	Gene Ontology	GO:0048507	8	12	3.0772e-10	7.88789e-08	Cao1_scaffold_15-gene-196.18|Cao1_scaffold_4-gene-315.40|Cao1_scaffold_15-gene-481.47|Cao1_scaffold_11-gene-1460.73|Cao1_scaffold_12-gene-1606.37|Cao1_scaffold_10-gene-1020.23|Cao1_scaffold_2-gene-539.25|Cao1_scaffold_4-gene-332.3	http://amigo.geneontology.org/amigo/term/GO:0048507
UDP-glycosyltransferase activity	Gene Ontology	GO:0008194	11	51	2.46095e-09	4.73118e-07	Cao1_scaffold_3-gene-1058.28|Cao1_scaffold_10-gene-1957.32|Cao1_scaffold_8-gene-870.12|Cao1_scaffold_12-gene-1187.34|Cao1_scaffold_3-gene-76.4|Cao1_scaffold_10-gene-175.3|Cao1_scaffold_10-gene-176.3|Cao1_scaffold_12-gene-903.8|Cao1_scaffold_12-gene-917.0|Cao1_scaffold_5-gene-1008.1|Cao1_scaffold_10-gene-1962.33	http://amigo.geneontology.org/amigo/term/GO:0008194
plasma membrane	Gene Ontology	GO:0005886	88	2973	6.1715e-09	9.49177e-07	Cao1_scaffold_3-gene-12.13|Cao1_scaffold_2-gene-1851.26|Cao1_scaffold_12-gene-477.78|Cao1_scaffold_2-gene-1851.22|Cao1_scaffold_4-gene-1490.9|Cao1_scaffold_11-gene-405.32|Cao1_scaffold_3-gene-76.46|Cao1_scaffold_5-gene-784.33|Cao1_scaffold_1-gene-372.16|Cao1_scaffold_2-gene-1656.23|Cao1_scaffold_11-gene-1213.27|Cao1_scaffold_11-gene-1119.31|Cao1_scaffold_14-gene-1080.32|Cao1_scaffold_14-gene-1175…	http://amigo.geneontology.org/amigo/term/GO:0005886
protein phosphorylation	Gene Ontology	GO:0006468	35	774	4.81604e-08	6.17256e-06	Cao1_scaffold_4-gene-1480.26|Cao1_scaffold_13-gene-1478.40|Cao1_scaffold_4-gene-1517.10|Cao1_scaffold_4-gene-1552.48|Cao1_scaffold_1-gene-902.10|Cao1_scaffold_9-gene-1149.28|Cao1_scaffold_6-gene-1364.21|Cao1_scaffold_2-gene-1140.21|Cao1_scaffold_4-gene-1490.9|Cao1_scaffold_2-gene-1345.19|Cao1_scaffold_11-gene-103.36|Cao1_scaffold_5-gene-789.63|Cao1_scaffold_5-gene-818.0|Cao1_scaffold_5-gene-1508.…	http://amigo.geneontology.org/amigo/term/GO:0006468
extracellular region	Gene Ontology	GO:0005576	79	2749	1.40376e-07	1.54213e-05	Cao1_scaffold_14-gene-98.26|Cao1_scaffold_3-gene-899.13|Cao1_scaffold_11-gene-1675.47|Cao1_scaffold_13-gene-132.15|Cao1_scaffold_6-gene-307.15|Cao1_scaffold_9-gene-111.30|Cao1_scaffold_10-gene-1235.0|Cao1_scaffold_11-gene-1025.5|Cao1_scaffold_2-gene-1519.20|Cao1_scaffold_11-gene-1119.31|Cao1_scaffold_13-gene-1120.3|Cao1_scaffold_11-gene-985.22|Cao1_scaffold_3-gene-329.25|Cao1_scaffold_4-gene-1517…	http://amigo.geneontology.org/amigo/term/GO:0005576
calmodulin binding	Gene Ontology	GO:0005516	13	169	5.21885e-06	0.000501662	Cao1_scaffold_7-gene-974.34|Cao1_scaffold_3-gene-47.0|Cao1_scaffold_4-gene-287.36|Cao1_scaffold_2-gene-1345.19|Cao1_scaffold_7-gene-972.19|Cao1_scaffold_3-gene-1024.6|Cao1_scaffold_9-gene-319.20|Cao1_scaffold_11-gene-985.22|Cao1_scaffold_2-gene-1140.21|Cao1_scaffold_11-gene-1119.31|Cao1_scaffold_4-gene-1437.30|Cao1_scaffold_2-gene-1739.18|Cao1_scaffold_13-gene-1725.1	http://amigo.geneontology.org/amigo/term/GO:0005516
intracellular membrane-bounded organelle	Gene Ontology	GO:0043231	14	218	1.58038e-05	0.00111321	Cao1_scaffold_10-gene-1957.32|Cao1_scaffold_12-gene-1187.34|Cao1_scaffold_3-gene-76.4|Cao1_scaffold_13-gene-1725.1|Cao1_scaffold_10-gene-175.3|Cao1_scaffold_10-gene-176.3|Cao1_scaffold_12-gene-903.8|Cao1_scaffold_12-gene-917.0|Cao1_scaffold_12-gene-468.0|Cao1_scaffold_2-gene-548.30|Cao1_scaffold_3-gene-76.46|Cao1_scaffold_14-gene-994.27|Cao1_scaffold_10-gene-1962.33|Cao1_scaffold_2-gene-228.43	http://amigo.geneontology.org/amigo/term/GO:0043231
plant-type hypersensitive response	Gene Ontology	GO:0009626	7	46	1.59237e-05	0.00111321	Cao1_scaffold_9-gene-495.0|Cao1_scaffold_3-gene-12.13|Cao1_scaffold_13-gene-68.5|Cao1_scaffold_14-gene-1078.0|Cao1_scaffold_12-gene-772.23|Cao1_scaffold_12-gene-551.20|Cao1_scaffold_8-gene-1105.0	http://amigo.geneontology.org/amigo/term/GO:0009626
transferase activity, transferring acyl groups other than amino-acyl groups	Gene Ontology	GO:0016747	8	76	4.51548e-05	0.00289367	Cao1_scaffold_6-gene-230.8|Cao1_scaffold_11-gene-922.1|Cao1_scaffold_7-gene-1900.24|Cao1_scaffold_6-gene-229.17|Cao1_scaffold_6-gene-229.40|Cao1_scaffold_2-gene-1743.4|Cao1_scaffold_5-gene-525.5|Cao1_scaffold_6-gene-211.20	http://amigo.geneontology.org/amigo/term/GO:0016747
nucleus	Gene Ontology	GO:0005634	187	9362	5.13116e-05	0.00301662	Cao1_scaffold_11-gene-31.28|Cao1_scaffold_7-gene-191.10|Cao1_scaffold_8-gene-271.30|Cao1_scaffold_10-gene-2062.7|Cao1_scaffold_2-gene-1851.26|Cao1_scaffold_7-gene-570.12|Cao1_scaffold_2-gene-1851.22|Cao1_scaffold_14-gene-1080.32|Cao1_scaffold_9-gene-234.37|Cao1_scaffold_5-gene-228.52|Cao1_scaffold_3-gene-76.46|Cao1_scaffold_1-gene-1998.10|Cao1_scaffold_10-gene-513.3|Cao1_scaffold_10-gene-442.21|C…	http://amigo.geneontology.org/amigo/term/GO:0005634
response to ethylene	Gene Ontology	GO:0009723	9	102	5.4919e-05	0.00301662	Cao1_scaffold_9-gene-1056.15|Cao1_scaffold_10-gene-1943.29|Cao1_scaffold_1-gene-1089.8|Cao1_scaffold_11-gene-445.12|Cao1_scaffold_6-gene-1090.18|Cao1_scaffold_7-gene-520.0|Cao1_scaffold_14-gene-1259.57|Cao1_scaffold_13-gene-145.5|Cao1_scaffold_3-gene-1815.16	http://amigo.geneontology.org/amigo/term/GO:0009723
protein serine/threonine kinase activity	Gene Ontology	GO:0004674	16	339	0.000136534	0.00699967	Cao1_scaffold_2-gene-869.8|Cao1_scaffold_4-gene-1480.26|Cao1_scaffold_2-gene-1345.19|Cao1_scaffold_4-gene-1517.10|Cao1_scaffold_4-gene-1552.48|Cao1_scaffold_2-gene-1140.21|Cao1_scaffold_6-gene-1364.21|Cao1_scaffold_3-gene-856.25|Cao1_scaffold_9-gene-319.20|Cao1_scaffold_8-gene-881.19|Cao1_scaffold_11-gene-985.22|Cao1_scaffold_6-gene-1368.30|Cao1_scaffold_4-gene-1490.9|Cao1_scaffold_11-gene-1119.3…	http://amigo.geneontology.org/amigo/term/GO:0004674
oxaloacetate metabolic process	Gene Ontology	GO:0006107	3	5	0.000188988	0.00884521	Cao1_scaffold_8-gene-571.36|Cao1_scaffold_11-gene-794.56|Cao1_scaffold_15-gene-225.21	http://amigo.geneontology.org/amigo/term/GO:0006107
chloroplast	Gene Ontology	GO:0009507	97	4354	0.000195538	0.00884521	Cao1_scaffold_13-gene-175.5|Cao1_scaffold_3-gene-12.13|Cao1_scaffold_4-gene-128.29|Cao1_scaffold_12-gene-477.78|Cao1_scaffold_2-gene-1021.18|Cao1_scaffold_6-gene-786.28|Cao1_scaffold_3-gene-76.46|Cao1_scaffold_14-gene-1078.0|Cao1_scaffold_7-gene-161.29|Cao1_scaffold_5-gene-160.50|Cao1_scaffold_7-gene-1147.38|Cao1_scaffold_2-gene-1656.23|Cao1_scaffold_12-gene-222.14|Cao1_scaffold_11-gene-253.43|Ca…	http://amigo.geneontology.org/amigo/term/GO:0009507
hydroquinone:oxygen oxidoreductase activity	Gene Ontology	GO:0052716	4	17	0.000264819	0.0113136	Cao1_scaffold_5-gene-1099.36|Cao1_scaffold_5-gene-1057.34|Cao1_scaffold_3-gene-1740.40|Cao1_scaffold_11-gene-1025.5	http://amigo.geneontology.org/amigo/term/GO:0052716
negative regulation of lateral root development	Gene Ontology	GO:1901332	3	6	0.000280256	0.011343	Cao1_scaffold_3-gene-359.16|Cao1_scaffold_5-gene-1158.13|Cao1_scaffold_10-gene-1385.38	http://amigo.geneontology.org/amigo/term/GO:1901332
NADH metabolic process	Gene Ontology	GO:0006734	3	7	0.000395814	0.015219	Cao1_scaffold_8-gene-571.36|Cao1_scaffold_11-gene-794.56|Cao1_scaffold_15-gene-225.21	http://amigo.geneontology.org/amigo/term/GO:0006734
positive gravitropism	Gene Ontology	GO:0009958	5	37	0.000440887	0.0161449	Cao1_scaffold_13-gene-145.5|Cao1_scaffold_5-gene-791.21|Cao1_scaffold_3-gene-1815.16|Cao1_scaffold_13-gene-68.4|Cao1_scaffold_11-gene-445.12	http://amigo.geneontology.org/amigo/term/GO:0009958
heme binding	Gene Ontology	GO:0020037	15	357	0.000700009	0.0244685	Cao1_scaffold_11-gene-1675.47|Cao1_scaffold_10-gene-505.21|Cao1_scaffold_3-gene-736.55|Cao1_scaffold_3-gene-1456.26|Cao1_scaffold_7-gene-915.11|Cao1_scaffold_13-gene-830.4|Cao1_scaffold_5-gene-110.0|Cao1_scaffold_5-gene-1186.45|Cao1_scaffold_2-gene-548.30|Cao1_scaffold_3-gene-1446.0|Cao1_scaffold_5-gene-1561.7|Cao1_scaffold_3-gene-1182.35|Cao1_scaffold_4-gene-654.16|Cao1_scaffold_2-gene-1835.30|C…	http://amigo.geneontology.org/amigo/term/GO:0020037
defense response to bacterium	Gene Ontology	GO:0042742	14	324	0.00080605	0.0269501	Cao1_scaffold_4-gene-1480.26|Cao1_scaffold_4-gene-1552.48|Cao1_scaffold_13-gene-145.5|Cao1_scaffold_11-gene-1716.12|Cao1_scaffold_11-gene-951.16|Cao1_scaffold_3-gene-1390.4|Cao1_scaffold_1-gene-352.27|Cao1_scaffold_4-gene-1517.10|Cao1_scaffold_4-gene-1490.9|Cao1_scaffold_12-gene-1348.9|Cao1_scaffold_5-gene-713.3|Cao1_scaffold_8-gene-1105.0|Cao1_scaffold_11-gene-475.12|Cao1_scaffold_13-gene-1725.1	http://amigo.geneontology.org/amigo/term/GO:0042742
L-malate dehydrogenase activity	Gene Ontology	GO:0030060	3	10	0.000911588	0.026962	Cao1_scaffold_8-gene-571.36|Cao1_scaffold_11-gene-794.56|Cao1_scaffold_15-gene-225.21	http://amigo.geneontology.org/amigo/term/GO:0030060
phenylpropanoid metabolic process	Gene Ontology	GO:0009698	3	10	0.000911588	0.026962	Cao1_scaffold_3-gene-1182.35|Cao1_scaffold_11-gene-585.10|Cao1_scaffold_3-gene-1740.40	http://amigo.geneontology.org/amigo/term/GO:0009698
defense response to other organism	Gene Ontology	GO:0098542	3	10	0.000911588	0.026962	Cao1_scaffold_3-gene-1456.26|Cao1_scaffold_3-gene-1446.0|Cao1_scaffold_3-gene-1390.4	http://amigo.geneontology.org/amigo/term/GO:0098542
jasmonic acid metabolic process	Gene Ontology	GO:0009694	4	25	0.00095389	0.0271682	Cao1_scaffold_7-gene-1567.69|Cao1_scaffold_4-gene-246.58|Cao1_scaffold_1-gene-1220.7|Cao1_scaffold_12-gene-222.14	http://amigo.geneontology.org/amigo/term/GO:0009694
transcription regulatory region sequence-specific DNA binding	Gene Ontology	GO:0000976	17	460	0.00124443	0.0336757	Cao1_scaffold_5-gene-1158.13|Cao1_scaffold_10-gene-442.21|Cao1_scaffold_8-gene-895.22|Cao1_scaffold_7-gene-191.10|Cao1_scaffold_4-gene-108.27|Cao1_scaffold_5-gene-1371.0|Cao1_scaffold_14-gene-1095.49|Cao1_scaffold_7-gene-956.15|Cao1_scaffold_2-gene-974.13|Cao1_scaffold_8-gene-691.16|Cao1_scaffold_15-gene-1206.12|Cao1_scaffold_10-gene-1385.38|Cao1_scaffold_8-gene-63.19|Cao1_scaffold_6-gene-137.7|C…	http://amigo.geneontology.org/amigo/term/GO:0000976
monooxygenase activity	Gene Ontology	GO:0004497	6	72	0.00126996	0.0336757	Cao1_scaffold_11-gene-1675.47|Cao1_scaffold_10-gene-505.21|Cao1_scaffold_3-gene-736.55|Cao1_scaffold_3-gene-1456.26|Cao1_scaffold_3-gene-1446.0|Cao1_scaffold_5-gene-1561.7	http://amigo.geneontology.org/amigo/term/GO:0004497
iron ion binding	Gene Ontology	GO:0005506	13	306	0.00141403	0.0362462	Cao1_scaffold_11-gene-1675.47|Cao1_scaffold_10-gene-505.21|Cao1_scaffold_3-gene-736.55|Cao1_scaffold_3-gene-1456.26|Cao1_scaffold_7-gene-915.11|Cao1_scaffold_5-gene-110.0|Cao1_scaffold_12-gene-468.0|Cao1_scaffold_3-gene-1446.0|Cao1_scaffold_5-gene-1561.7|Cao1_scaffold_3-gene-1182.35|Cao1_scaffold_4-gene-654.16|Cao1_scaffold_2-gene-1835.30|Cao1_scaffold_13-gene-830.4	http://amigo.geneontology.org/amigo/term/GO:0005506
DNA-binding transcription factor activity	Gene Ontology	GO:0003700	39	1513	0.0018459	0.0457903	Cao1_scaffold_11-gene-1291.20|Cao1_scaffold_8-gene-63.19|Cao1_scaffold_7-gene-191.10|Cao1_scaffold_5-gene-1337.5|Cao1_scaffold_8-gene-271.30|Cao1_scaffold_15-gene-1307.14|Cao1_scaffold_10-gene-1845.18|Cao1_scaffold_14-gene-1095.49|Cao1_scaffold_5-gene-1124.3|Cao1_scaffold_6-gene-137.7|Cao1_scaffold_2-gene-974.13|Cao1_scaffold_9-gene-1056.15|Cao1_scaffold_3-gene-359.16|Cao1_scaffold_3-gene-76.46|C…	http://amigo.geneontology.org/amigo/term/GO:0003700
transmembrane receptor protein serine/threonine kinase activity	Gene Ontology	GO:0004675	5	53	0.00194384	0.046713	Cao1_scaffold_11-gene-1716.12|Cao1_scaffold_13-gene-429.10|Cao1_scaffold_1-gene-352.27|Cao1_scaffold_11-gene-475.12|Cao1_scaffold_10-gene-1235.0	http://amigo.geneontology.org/amigo/term/GO:0004675
carboxylic ester hydrolase activity	Gene Ontology	GO:0052689	4	33	0.00240861	0.056128	Cao1_scaffold_10-gene-2043.21|Cao1_scaffold_12-gene-1708.34|Cao1_scaffold_5-gene-787.0|Cao1_scaffold_12-gene-1643.12	http://amigo.geneontology.org/amigo/term/GO:0052689
transferase activity, transferring glycosyl groups	Gene Ontology	GO:0016757	15	412	0.00269517	0.0609584	Cao1_scaffold_3-gene-1058.28|Cao1_scaffold_10-gene-1957.32|Cao1_scaffold_6-gene-619.25|Cao1_scaffold_8-gene-870.12|Cao1_scaffold_15-gene-30.26|Cao1_scaffold_12-gene-1187.34|Cao1_scaffold_3-gene-76.4|Cao1_scaffold_6-gene-584.38|Cao1_scaffold_10-gene-175.3|Cao1_scaffold_10-gene-176.3|Cao1_scaffold_12-gene-903.8|Cao1_scaffold_12-gene-917.0|Cao1_scaffold_11-gene-465.9|Cao1_scaffold_5-gene-1008.1|Cao1…	http://amigo.geneontology.org/amigo/term/GO:0016757
root hair cell differentiation	Gene Ontology	GO:0048765	3	16	0.00288474	0.0633818	Cao1_scaffold_3-gene-1815.16|Cao1_scaffold_11-gene-445.12|Cao1_scaffold_7-gene-956.15	http://amigo.geneontology.org/amigo/term/GO:0048765
water channel activity	Gene Ontology	GO:0015250	4	36	0.00321488	0.0668173	Cao1_scaffold_8-gene-530.37|Cao1_scaffold_15-gene-192.38|Cao1_scaffold_11-gene-522.40|Cao1_scaffold_7-gene-1849.51	http://amigo.geneontology.org/amigo/term/GO:0015250
methyl indole-3-acetate esterase activity	Gene Ontology	GO:0080030	4	36	0.00321488	0.0668173	Cao1_scaffold_10-gene-2043.21|Cao1_scaffold_12-gene-1708.34|Cao1_scaffold_12-gene-1643.12|Cao1_scaffold_13-gene-1545.44	http://amigo.geneontology.org/amigo/term/GO:0080030
cellular response to auxin stimulus	Gene Ontology	GO:0071365	3	17	0.00335551	0.067905	Cao1_scaffold_3-gene-359.16|Cao1_scaffold_5-gene-1158.13|Cao1_scaffold_10-gene-1385.38	http://amigo.geneontology.org/amigo/term/GO:0071365
defense response	Gene Ontology	GO:0006952	10	226	0.00368563	0.072673	Cao1_scaffold_14-gene-712.9|Cao1_scaffold_3-gene-12.13|Cao1_scaffold_9-gene-27.25|Cao1_scaffold_14-gene-1078.0|Cao1_scaffold_12-gene-772.23|Cao1_scaffold_1-gene-352.27|Cao1_scaffold_5-gene-713.3|Cao1_scaffold_12-gene-551.20|Cao1_scaffold_11-gene-1716.12|Cao1_scaffold_11-gene-475.12	http://amigo.geneontology.org/amigo/term/GO:0006952
malate metabolic process	Gene Ontology	GO:0006108	3	18	0.00387063	0.0744128	Cao1_scaffold_8-gene-571.36|Cao1_scaffold_11-gene-794.56|Cao1_scaffold_15-gene-225.21	http://amigo.geneontology.org/amigo/term/GO:0006108
L-tryptophan:2-oxoglutarate aminotransferase activity	Gene Ontology	GO:0050362	2	5	0.00467395	0.0855779	Cao1_scaffold_13-gene-145.5|Cao1_scaffold_11-gene-585.10	http://amigo.geneontology.org/amigo/term/GO:0050362
L-tyrosine:2-oxoglutarate aminotransferase activity	Gene Ontology	GO:0004838	2	5	0.00467395	0.0855779	Cao1_scaffold_13-gene-145.5|Cao1_scaffold_11-gene-585.10	http://amigo.geneontology.org/amigo/term/GO:0004838
water transport	Gene Ontology	GO:0006833	3	20	0.00503862	0.0901093	Cao1_scaffold_8-gene-530.37|Cao1_scaffold_7-gene-1849.51|Cao1_scaffold_11-gene-522.40	http://amigo.geneontology.org/amigo/term/GO:0006833
protein autophosphorylation	Gene Ontology	GO:0046777	8	165	0.00539283	0.094252	Cao1_scaffold_2-gene-869.8|Cao1_scaffold_3-gene-47.0|Cao1_scaffold_10-gene-1943.29|Cao1_scaffold_3-gene-856.25|Cao1_scaffold_11-gene-985.22|Cao1_scaffold_6-gene-1368.30|Cao1_scaffold_11-gene-1119.31|Cao1_scaffold_6-gene-1364.21	http://amigo.geneontology.org/amigo/term/GO:0046777
auxin influx transmembrane transporter activity	Gene Ontology	GO:0010328	2	6	0.00616894	0.103129	Cao1_scaffold_3-gene-1815.16|Cao1_scaffold_11-gene-445.12	http://amigo.geneontology.org/amigo/term/GO:0010328
urea transmembrane transporter activity	Gene Ontology	GO:0015204	2	6	0.00616894	0.103129	Cao1_scaffold_8-gene-530.37|Cao1_scaffold_11-gene-522.40	http://amigo.geneontology.org/amigo/term/GO:0015204
plant-type cell wall	Gene Ontology	GO:0009505	8	176	0.00772384	0.118387	Cao1_scaffold_2-gene-869.8|Cao1_scaffold_14-gene-1255.19|Cao1_scaffold_9-gene-1048.9|Cao1_scaffold_7-gene-1106.31|Cao1_scaffold_2-gene-1519.20|Cao1_scaffold_5-gene-787.0|Cao1_scaffold_3-gene-1182.35|Cao1_scaffold_1-gene-2146.3	http://amigo.geneontology.org/amigo/term/GO:0009505
cellular potassium ion homeostasis	Gene Ontology	GO:0030007	2	7	0.00785142	0.118387	Cao1_scaffold_3-gene-339.2|Cao1_scaffold_3-gene-1726.26	http://amigo.geneontology.org/amigo/term/GO:0030007
proline biosynthetic process	Gene Ontology	GO:0006561	2	7	0.00785142	0.118387	Cao1_scaffold_2-gene-43.26|Cao1_scaffold_1-gene-1261.16	http://amigo.geneontology.org/amigo/term/GO:0006561
mechanosensitive ion channel activity	Gene Ontology	GO:0008381	2	7	0.00785142	0.118387	Cao1_scaffold_14-gene-1080.32|Cao1_scaffold_14-gene-1175.20	http://amigo.geneontology.org/amigo/term/GO:0008381
anion transport	Gene Ontology	GO:0006820	2	7	0.00785142	0.118387	Cao1_scaffold_14-gene-1080.32|Cao1_scaffold_14-gene-1175.20	http://amigo.geneontology.org/amigo/term/GO:0006820
cell wall	Gene Ontology	GO:0005618	12	337	0.00809283	0.11968	Cao1_scaffold_14-gene-1255.19|Cao1_scaffold_10-gene-540.0|Cao1_scaffold_9-gene-111.30|Cao1_scaffold_3-gene-1505.6|Cao1_scaffold_15-gene-382.15|Cao1_scaffold_11-gene-970.0|Cao1_scaffold_7-gene-1106.31|Cao1_scaffold_2-gene-1519.20|Cao1_scaffold_2-gene-1234.34|Cao1_scaffold_3-gene-1390.4|Cao1_scaffold_8-gene-501.19|Cao1_scaffold_2-gene-1236.45	http://amigo.geneontology.org/amigo/term/GO:0005618
response to nematode	Gene Ontology	GO:0009624	5	78	0.0090312	0.126629	Cao1_scaffold_4-gene-379.28|Cao1_scaffold_3-gene-1815.16|Cao1_scaffold_11-gene-445.12|Cao1_scaffold_8-gene-1077.13|Cao1_scaffold_13-gene-1725.1	http://amigo.geneontology.org/amigo/term/GO:0009624
auxin binding	Gene Ontology	GO:0010011	2	8	0.00971533	0.126629	Cao1_scaffold_3-gene-1815.16|Cao1_scaffold_11-gene-445.12	http://amigo.geneontology.org/amigo/term/GO:0010011
negative regulation of response to salt stress	Gene Ontology	GO:1901001	2	8	0.00971533	0.126629	Cao1_scaffold_3-gene-339.2|Cao1_scaffold_8-gene-1102.2	http://amigo.geneontology.org/amigo/term/GO:1901001
extrinsic component of plasma membrane	Gene Ontology	GO:0019897	2	8	0.00971533	0.126629	Cao1_scaffold_14-gene-1078.0|Cao1_scaffold_3-gene-12.13	http://amigo.geneontology.org/amigo/term/GO:0019897
regulation of salicylic acid metabolic process	Gene Ontology	GO:0010337	2	8	0.00971533	0.126629	Cao1_scaffold_12-gene-1348.9|Cao1_scaffold_8-gene-1105.0	http://amigo.geneontology.org/amigo/term/GO:0010337
plastid small ribosomal subunit	Gene Ontology	GO:0000312	2	8	0.00971533	0.126629	Cao1_scaffold_14-gene-1078.0|Cao1_scaffold_3-gene-12.13	http://amigo.geneontology.org/amigo/term/GO:0000312
ammonium transmembrane transporter activity	Gene Ontology	GO:0008519	2	8	0.00971533	0.126629	Cao1_scaffold_15-gene-192.38|Cao1_scaffold_6-gene-856.26	http://amigo.geneontology.org/amigo/term/GO:0008519
lateral root formation	Gene Ontology	GO:0010311	4	53	0.0113402	0.145344	Cao1_scaffold_14-gene-480.44|Cao1_scaffold_6-gene-856.26|Cao1_scaffold_3-gene-1815.16|Cao1_scaffold_11-gene-445.12	http://amigo.geneontology.org/amigo/term/GO:0010311
cell fate commitment	Gene Ontology	GO:0045165	2	9	0.0117547	0.148187	Cao1_scaffold_15-gene-1206.12|Cao1_scaffold_7-gene-956.15	http://amigo.geneontology.org/amigo/term/GO:0045165
calcium ion transmembrane transport	Gene Ontology	GO:0070588	3	29	0.0127499	0.153198	Cao1_scaffold_13-gene-1725.1|Cao1_scaffold_4-gene-1198.19|Cao1_scaffold_2-gene-228.43	http://amigo.geneontology.org/amigo/term/GO:0070588
cell death	Gene Ontology	GO:0008219	3	29	0.0127499	0.153198	Cao1_scaffold_13-gene-68.5|Cao1_scaffold_9-gene-495.0|Cao1_scaffold_8-gene-1105.0	http://amigo.geneontology.org/amigo/term/GO:0008219
myricetin 3-O-glucosyltransferase activity	Gene Ontology	GO:0102425	2	10	0.0139638	0.155626	Cao1_scaffold_3-gene-1058.28|Cao1_scaffold_5-gene-910.44	http://amigo.geneontology.org/amigo/term/GO:0102425
sulfur compound metabolic process	Gene Ontology	GO:0006790	2	10	0.0139638	0.155626	Cao1_scaffold_8-gene-1168.50|Cao1_scaffold_5-gene-1186.45	http://amigo.geneontology.org/amigo/term/GO:0006790
daphnetin 3-O-glucosyltransferase activity	Gene Ontology	GO:0102360	2	10	0.0139638	0.155626	Cao1_scaffold_3-gene-1058.28|Cao1_scaffold_5-gene-910.44	http://amigo.geneontology.org/amigo/term/GO:0102360
regulation of salicylic acid biosynthetic process	Gene Ontology	GO:0080142	2	10	0.0139638	0.155626	Cao1_scaffold_7-gene-974.34|Cao1_scaffold_7-gene-972.19	http://amigo.geneontology.org/amigo/term/GO:0080142
post-embryonic root development	Gene Ontology	GO:0048528	2	10	0.0139638	0.155626	Cao1_scaffold_9-gene-1056.15|Cao1_scaffold_6-gene-1090.18	http://amigo.geneontology.org/amigo/term/GO:0048528
oxidoreductase activity, acting on paired donors, with incorporation or reduction of molecular oxygen	Gene Ontology	GO:0016705	7	161	0.0152794	0.167856	Cao1_scaffold_11-gene-1675.47|Cao1_scaffold_10-gene-505.21|Cao1_scaffold_3-gene-736.55|Cao1_scaffold_7-gene-915.11|Cao1_scaffold_5-gene-110.0|Cao1_scaffold_5-gene-1561.7|Cao1_scaffold_4-gene-654.16	http://amigo.geneontology.org/amigo/term/GO:0016705
flavonol 3-O-glucosyltransferase activity	Gene Ontology	GO:0047893	2	11	0.0163369	0.174488	Cao1_scaffold_3-gene-1058.28|Cao1_scaffold_5-gene-910.44	http://amigo.geneontology.org/amigo/term/GO:0047893
hydrolase activity	Gene Ontology	GO:0016787	5	93	0.0175635	0.185019	Cao1_scaffold_13-gene-1545.44|Cao1_scaffold_12-gene-1708.34|Cao1_scaffold_3-gene-856.58|Cao1_scaffold_12-gene-1643.12|Cao1_scaffold_15-gene-562.29	http://amigo.geneontology.org/amigo/term/GO:0016787
mitochondrial envelope	Gene Ontology	GO:0005740	2	12	0.0188686	0.19092	Cao1_scaffold_13-gene-68.5|Cao1_scaffold_9-gene-495.0	http://amigo.geneontology.org/amigo/term/GO:0005740
double-strand break repair via break-induced replication	Gene Ontology	GO:0000727	2	12	0.0188686	0.19092	Cao1_scaffold_12-gene-1562.49|Cao1_scaffold_3-gene-933.83	http://amigo.geneontology.org/amigo/term/GO:0000727
cell surface	Gene Ontology	GO:0009986	2	12	0.0188686	0.19092	Cao1_scaffold_3-gene-1815.16|Cao1_scaffold_11-gene-445.12	http://amigo.geneontology.org/amigo/term/GO:0009986
pyridoxal phosphate binding	Gene Ontology	GO:0030170	5	96	0.019746	0.194724	Cao1_scaffold_8-gene-1168.50|Cao1_scaffold_4-gene-987.16|Cao1_scaffold_11-gene-585.10|Cao1_scaffold_7-gene-1147.38|Cao1_scaffold_13-gene-145.5	http://amigo.geneontology.org/amigo/term/GO:0030170
glutathione metabolic process	Gene Ontology	GO:0006749	3	35	0.0202751	0.194995	Cao1_scaffold_14-gene-682.0|Cao1_scaffold_1909_2-gene-0.10|Cao1_scaffold_3-gene-1183.1	http://amigo.geneontology.org/amigo/term/GO:0006749
signal transduction	Gene Ontology	GO:0007165	12	387	0.0211129	0.194995	Cao1_scaffold_2-gene-974.13|Cao1_scaffold_12-gene-1737.9|Cao1_scaffold_14-gene-98.26|Cao1_scaffold_10-gene-1235.0|Cao1_scaffold_15-gene-382.15|Cao1_scaffold_6-gene-424.72|Cao1_scaffold_14-gene-263.41|Cao1_scaffold_14-gene-97.17|Cao1_scaffold_9-gene-303.23|Cao1_scaffold_1-gene-2131.19|Cao1_scaffold_10-gene-540.0|Cao1_scaffold_11-gene-325.16	http://amigo.geneontology.org/amigo/term/GO:0007165
plastid	Gene Ontology	GO:0009536	21	823	0.0213834	0.194995	Cao1_scaffold_3-gene-12.13|Cao1_scaffold_4-gene-379.28|Cao1_scaffold_1-gene-372.16|Cao1_scaffold_7-gene-161.29|Cao1_scaffold_15-gene-169.2|Cao1_scaffold_4-gene-987.16|Cao1_scaffold_3-gene-1158.4|Cao1_scaffold_9-gene-639.4|Cao1_scaffold_8-gene-1102.2|Cao1_scaffold_15-gene-225.21|Cao1_scaffold_14-gene-1078.0|Cao1_scaffold_10-gene-226.2|Cao1_scaffold_8-gene-1105.0|Cao1_scaffold_8-gene-571.36|Cao1_sc…	http://amigo.geneontology.org/amigo/term/GO:0009536
vacuolar membrane	Gene Ontology	GO:0005774	13	434	0.0214738	0.194995	Cao1_scaffold_4-gene-379.28|Cao1_scaffold_10-gene-127.2|Cao1_scaffold_11-gene-1362.3|Cao1_scaffold_3-gene-1630.17|Cao1_scaffold_3-gene-1390.4|Cao1_scaffold_4-gene-1198.19|Cao1_scaffold_5-gene-1008.1|Cao1_scaffold_11-gene-415.26|Cao1_scaffold_3-gene-1182.35|Cao1_scaffold_13-gene-1725.1|Cao1_scaffold_8-gene-501.19|Cao1_scaffold_3-gene-1672.27|Cao1_scaffold_3-gene-1183.1	http://amigo.geneontology.org/amigo/term/GO:0005774
negative regulation of leaf senescence	Gene Ontology	GO:1900056	2	13	0.0215534	0.194995	Cao1_scaffold_2-gene-974.13|Cao1_scaffold_3-gene-76.46	http://amigo.geneontology.org/amigo/term/GO:1900056
mitochondrial small ribosomal subunit	Gene Ontology	GO:0005763	2	13	0.0215534	0.194995	Cao1_scaffold_14-gene-1078.0|Cao1_scaffold_3-gene-12.13	http://amigo.geneontology.org/amigo/term/GO:0005763
NAD(P)H dehydrogenase complex (plastoquinone)	Gene Ontology	GO:0010598	2	13	0.0215534	0.194995	Cao1_scaffold_3-gene-1158.4|Cao1_scaffold_9-gene-177.0	http://amigo.geneontology.org/amigo/term/GO:0010598
recognition of pollen	Gene Ontology	GO:0048544	3	37	0.0232211	0.203835	Cao1_scaffold_4-gene-1437.30|Cao1_scaffold_2-gene-1345.19|Cao1_scaffold_2-gene-1140.21	http://amigo.geneontology.org/amigo/term/GO:0048544
defense response to oomycetes	Gene Ontology	GO:0002229	4	67	0.0236314	0.203835	Cao1_scaffold_14-gene-480.44|Cao1_scaffold_1-gene-352.27|Cao1_scaffold_11-gene-1716.12|Cao1_scaffold_11-gene-475.12	http://amigo.geneontology.org/amigo/term/GO:0002229
protein binding	Gene Ontology	GO:0005515	64	3199	0.0241325	0.203835	Cao1_scaffold_9-gene-111.30|Cao1_scaffold_13-gene-1478.40|Cao1_scaffold_6-gene-307.15|Cao1_scaffold_7-gene-191.10|Cao1_scaffold_10-gene-634.18|Cao1_scaffold_3-gene-12.13|Cao1_scaffold_14-gene-480.44|Cao1_scaffold_10-gene-1235.0|Cao1_scaffold_15-gene-1364.11|Cao1_scaffold_6-gene-137.7|Cao1_scaffold_2-gene-974.13|Cao1_scaffold_9-gene-234.37|Cao1_scaffold_3-gene-359.16|Cao1_scaffold_1-gene-998.27|Ca…	http://amigo.geneontology.org/amigo/term/GO:0005515
root cap development	Gene Ontology	GO:0048829	2	14	0.024386	0.203835	Cao1_scaffold_3-gene-1815.16|Cao1_scaffold_11-gene-445.12	http://amigo.geneontology.org/amigo/term/GO:0048829
positive regulation of leaf senescence	Gene Ontology	GO:1900057	2	14	0.024386	0.203835	Cao1_scaffold_10-gene-2043.21|Cao1_scaffold_8-gene-895.22	http://amigo.geneontology.org/amigo/term/GO:1900057
diacylglycerol O-acyltransferase activity	Gene Ontology	GO:0004144	2	14	0.024386	0.203835	Cao1_scaffold_11-gene-1213.27|Cao1_scaffold_11-gene-1207.52	http://amigo.geneontology.org/amigo/term/GO:0004144
response to copper ion	Gene Ontology	GO:0046688	2	14	0.024386	0.203835	Cao1_scaffold_5-gene-1099.36|Cao1_scaffold_11-gene-1025.5	http://amigo.geneontology.org/amigo/term/GO:0046688
polysaccharide binding	Gene Ontology	GO:0030247	3	39	0.0263867	0.218187	Cao1_scaffold_2-gene-869.8|Cao1_scaffold_11-gene-103.36|Cao1_scaffold_9-gene-1149.28	http://amigo.geneontology.org/amigo/term/GO:0030247
shade avoidance	Gene Ontology	GO:0009641	2	15	0.0273613	0.221083	Cao1_scaffold_13-gene-145.5|Cao1_scaffold_11-gene-585.10	http://amigo.geneontology.org/amigo/term/GO:0009641
oxidoreductase activity	Gene Ontology	GO:0016491	9	270	0.0289969	0.221083	Cao1_scaffold_11-gene-1675.47|Cao1_scaffold_10-gene-505.21|Cao1_scaffold_5-gene-1057.34|Cao1_scaffold_8-gene-1102.2|Cao1_scaffold_11-gene-1025.5|Cao1_scaffold_14-gene-821.17|Cao1_scaffold_5-gene-1099.36|Cao1_scaffold_5-gene-1186.45|Cao1_scaffold_3-gene-1740.40	http://amigo.geneontology.org/amigo/term/GO:0016491
DNA helicase activity	Gene Ontology	GO:0003678	3	41	0.0297711	0.221083	Cao1_scaffold_2-gene-486.9|Cao1_scaffold_3-gene-703.26|Cao1_scaffold_3-gene-933.83	http://amigo.geneontology.org/amigo/term/GO:0003678
response to virus	Gene Ontology	GO:0009615	3	41	0.0297711	0.221083	Cao1_scaffold_8-gene-501.19|Cao1_scaffold_3-gene-1390.4|Cao1_scaffold_8-gene-1102.2	http://amigo.geneontology.org/amigo/term/GO:0009615
sterol metabolic process	Gene Ontology	GO:0016125	3	41	0.0297711	0.221083	Cao1_scaffold_5-gene-1008.1|Cao1_scaffold_11-gene-1675.47|Cao1_scaffold_10-gene-505.21	http://amigo.geneontology.org/amigo/term/GO:0016125
lignin biosynthetic process	Gene Ontology	GO:0009809	3	41	0.0297711	0.221083	Cao1_scaffold_5-gene-1099.36|Cao1_scaffold_8-gene-1105.0|Cao1_scaffold_3-gene-1740.40	http://amigo.geneontology.org/amigo/term/GO:0009809
regulation of protein serine/threonine phosphatase activity	Gene Ontology	GO:0080163	2	16	0.0304744	0.221083	Cao1_scaffold_14-gene-1221.1|Cao1_scaffold_13-gene-1462.3	http://amigo.geneontology.org/amigo/term/GO:0080163
cell wall macromolecule catabolic process	Gene Ontology	GO:0016998	2	16	0.0304744	0.221083	Cao1_scaffold_6-gene-786.28|Cao1_scaffold_8-gene-621.29	http://amigo.geneontology.org/amigo/term/GO:0016998
calcium transmembrane transporter activity, phosphorylative mechanism	Gene Ontology	GO:0005388	2	16	0.0304744	0.221083	Cao1_scaffold_13-gene-1725.1|Cao1_scaffold_2-gene-228.43	http://amigo.geneontology.org/amigo/term/GO:0005388
ATPase-coupled cation transmembrane transporter activity	Gene Ontology	GO:0019829	2	16	0.0304744	0.221083	Cao1_scaffold_13-gene-1725.1|Cao1_scaffold_2-gene-228.43	http://amigo.geneontology.org/amigo/term/GO:0019829
amino acid transmembrane transport	Gene Ontology	GO:0003333	2	16	0.0304744	0.221083	Cao1_scaffold_3-gene-1815.16|Cao1_scaffold_11-gene-445.12	http://amigo.geneontology.org/amigo/term/GO:0003333
nucleotide binding	Gene Ontology	GO:0000166	2	16	0.0304744	0.221083	Cao1_scaffold_14-gene-1078.0|Cao1_scaffold_3-gene-12.13	http://amigo.geneontology.org/amigo/term/GO:0000166
structural constituent of cell wall	Gene Ontology	GO:0005199	2	16	0.0304744	0.221083	Cao1_scaffold_14-gene-1255.19|Cao1_scaffold_2-gene-1519.20	http://amigo.geneontology.org/amigo/term/GO:0005199
positive regulation of transcription, DNA-templated	Gene Ontology	GO:0045893	9	277	0.0331894	0.232329	Cao1_scaffold_8-gene-895.22|Cao1_scaffold_12-gene-521.17|Cao1_scaffold_7-gene-191.10|Cao1_scaffold_8-gene-271.30|Cao1_scaffold_15-gene-1307.14|Cao1_scaffold_7-gene-956.15|Cao1_scaffold_5-gene-1124.3|Cao1_scaffold_2-gene-974.13|Cao1_scaffold_3-gene-76.46	http://amigo.geneontology.org/amigo/term/GO:0045893
response to karrikin	Gene Ontology	GO:0080167	5	111	0.0332954	0.232329	Cao1_scaffold_3-gene-1182.35|Cao1_scaffold_6-gene-856.26|Cao1_scaffold_6-gene-1252.12|Cao1_scaffold_1-gene-2146.3|Cao1_scaffold_9-gene-111.30	http://amigo.geneontology.org/amigo/term/GO:0080167
regulation of cyclin-dependent protein serine/threonine kinase activity	Gene Ontology	GO:0000079	3	43	0.0333732	0.232329	Cao1_scaffold_11-gene-1120.28|Cao1_scaffold_10-gene-1755.4|Cao1_scaffold_12-gene-1650.30	http://amigo.geneontology.org/amigo/term/GO:0000079
cellular response to unfolded protein	Gene Ontology	GO:0034620	2	17	0.0337202	0.232329	Cao1_scaffold_3-gene-1390.4|Cao1_scaffold_8-gene-501.19	http://amigo.geneontology.org/amigo/term/GO:0034620
long-chain-alcohol O-fatty-acyltransferase activity	Gene Ontology	GO:0047196	2	17	0.0337202	0.232329	Cao1_scaffold_11-gene-1213.27|Cao1_scaffold_11-gene-1207.52	http://amigo.geneontology.org/amigo/term/GO:0047196
calcium ion binding	Gene Ontology	GO:0005509	8	234	0.0338372	0.232329	Cao1_scaffold_2-gene-869.8|Cao1_scaffold_3-gene-174.11|Cao1_scaffold_3-gene-47.0|Cao1_scaffold_12-gene-704.36|Cao1_scaffold_15-gene-589.3|Cao1_scaffold_5-gene-1310.21|Cao1_scaffold_4-gene-1198.19|Cao1_scaffold_11-gene-604.1	http://amigo.geneontology.org/amigo/term/GO:0005509
auxin polar transport	Gene Ontology	GO:0009926	3	44	0.0352553	0.239923	Cao1_scaffold_13-gene-145.5|Cao1_scaffold_3-gene-1815.16|Cao1_scaffold_11-gene-445.12	http://amigo.geneontology.org/amigo/term/GO:0009926
DNA replication origin binding	Gene Ontology	GO:0003688	2	18	0.0370941	0.244018	Cao1_scaffold_12-gene-1562.49|Cao1_scaffold_3-gene-933.83	http://amigo.geneontology.org/amigo/term/GO:0003688
response to unfolded protein	Gene Ontology	GO:0006986	2	18	0.0370941	0.244018	Cao1_scaffold_3-gene-1390.4|Cao1_scaffold_8-gene-501.19	http://amigo.geneontology.org/amigo/term/GO:0006986
toxin catabolic process	Gene Ontology	GO:0009407	3	45	0.037191	0.244018	Cao1_scaffold_14-gene-682.0|Cao1_scaffold_1909_2-gene-0.10|Cao1_scaffold_3-gene-1183.1	http://amigo.geneontology.org/amigo/term/GO:0009407
tricarboxylic acid cycle	Gene Ontology	GO:0006099	3	45	0.037191	0.244018	Cao1_scaffold_8-gene-571.36|Cao1_scaffold_11-gene-794.56|Cao1_scaffold_15-gene-225.21	http://amigo.geneontology.org/amigo/term/GO:0006099
nutrient reservoir activity	Gene Ontology	GO:0045735	3	46	0.0391801	0.251731	Cao1_scaffold_6-gene-742.32|Cao1_scaffold_2-gene-1234.34|Cao1_scaffold_2-gene-1236.45	http://amigo.geneontology.org/amigo/term/GO:0045735
protein phosphatase inhibitor activity	Gene Ontology	GO:0004864	2	19	0.0405913	0.251731	Cao1_scaffold_14-gene-1221.1|Cao1_scaffold_13-gene-1462.3	http://amigo.geneontology.org/amigo/term/GO:0004864
response to iron ion	Gene Ontology	GO:0010039	2	19	0.0405913	0.251731	Cao1_scaffold_3-gene-1456.26|Cao1_scaffold_3-gene-1446.0	http://amigo.geneontology.org/amigo/term/GO:0010039
triglyceride biosynthetic process	Gene Ontology	GO:0019432	2	19	0.0405913	0.251731	Cao1_scaffold_11-gene-1213.27|Cao1_scaffold_11-gene-1207.52	http://amigo.geneontology.org/amigo/term/GO:0019432
very long-chain fatty acid biosynthetic process	Gene Ontology	GO:0042761	2	19	0.0405913	0.251731	Cao1_scaffold_5-gene-525.5|Cao1_scaffold_2-gene-548.30	http://amigo.geneontology.org/amigo/term/GO:0042761
auxin biosynthetic process	Gene Ontology	GO:0009851	2	19	0.0405913	0.251731	Cao1_scaffold_11-gene-585.10|Cao1_scaffold_14-gene-1259.57	http://amigo.geneontology.org/amigo/term/GO:0009851
gametophyte development	Gene Ontology	GO:0048229	2	20	0.0442073	0.26353	Cao1_scaffold_12-gene-1562.49|Cao1_scaffold_9-gene-1108.6	http://amigo.geneontology.org/amigo/term/GO:0048229
defense response to insect	Gene Ontology	GO:0002213	2	20	0.0442073	0.26353	Cao1_scaffold_5-gene-713.3|Cao1_scaffold_10-gene-2126.56	http://amigo.geneontology.org/amigo/term/GO:0002213
misfolded protein binding	Gene Ontology	GO:0051787	2	20	0.0442073	0.26353	Cao1_scaffold_3-gene-1390.4|Cao1_scaffold_8-gene-501.19	http://amigo.geneontology.org/amigo/term/GO:0051787
abscisic acid binding	Gene Ontology	GO:0010427	2	20	0.0442073	0.26353	Cao1_scaffold_14-gene-1221.1|Cao1_scaffold_13-gene-1462.3	http://amigo.geneontology.org/amigo/term/GO:0010427
gynoecium development	Gene Ontology	GO:0048467	2	20	0.0442073	0.26353	Cao1_scaffold_13-gene-145.5|Cao1_scaffold_10-gene-1845.18	http://amigo.geneontology.org/amigo/term/GO:0048467
ethylene-activated signaling pathway	Gene Ontology	GO:0009873	3	49	0.045464	0.266884	Cao1_scaffold_4-gene-398.5|Cao1_scaffold_1-gene-1089.8|Cao1_scaffold_2-gene-366.36	http://amigo.geneontology.org/amigo/term/GO:0009873
unidimensional cell growth	Gene Ontology	GO:0009826	5	123	0.0474852	0.273067	Cao1_scaffold_1-gene-1089.8|Cao1_scaffold_5-gene-1310.21|Cao1_scaffold_8-gene-881.19|Cao1_scaffold_10-gene-727.12|Cao1_scaffold_5-gene-194.57	http://amigo.geneontology.org/amigo/term/GO:0009826
ubiquitin protein ligase binding	Gene Ontology	GO:0031625	3	50	0.0476628	0.273067	Cao1_scaffold_11-gene-1119.31|Cao1_scaffold_11-gene-985.22|Cao1_scaffold_8-gene-501.19	http://amigo.geneontology.org/amigo/term/GO:0031625
seed coat development	Gene Ontology	GO:0010214	2	21	0.0479376	0.273067	Cao1_scaffold_5-gene-1008.1|Cao1_scaffold_11-gene-970.0	http://amigo.geneontology.org/amigo/term/GO:0010214
regulation of shoot system development	Gene Ontology	GO:0048831	2	21	0.0479376	0.273067	Cao1_scaffold_3-gene-924.44|Cao1_scaffold_15-gene-643.32	http://amigo.geneontology.org/amigo/term/GO:0048831
plasmodesma	Gene Ontology	GO:0009506	20	851	0.0490285	0.275204	Cao1_scaffold_14-gene-1255.19|Cao1_scaffold_13-gene-429.10|Cao1_scaffold_13-gene-1478.40|Cao1_scaffold_15-gene-1057.39|Cao1_scaffold_10-gene-1943.29|Cao1_scaffold_6-gene-856.26|Cao1_scaffold_6-gene-742.32|Cao1_scaffold_9-gene-1048.9|Cao1_scaffold_12-gene-1085.39|Cao1_scaffold_8-gene-1102.2|Cao1_scaffold_4-gene-1198.19|Cao1_scaffold_2-gene-1519.20|Cao1_scaffold_15-gene-249.4|Cao1_scaffold_3-gene-1…	http://amigo.geneontology.org/amigo/term/GO:0009506
oxidoreductase activity, acting on paired donors, with incorporation or reduction of molecular oxygen, NAD(P)H as one donor, and incorporation of one atom of oxygen	Gene Ontology	GO:0016709	4	86	0.0497331	0.277136	Cao1_scaffold_10-gene-505.21|Cao1_scaffold_11-gene-1675.47|Cao1_scaffold_2-gene-1835.30|Cao1_scaffold_13-gene-830.4	http://amigo.geneontology.org/amigo/term/GO:0016709
zinc ion binding	Gene Ontology	GO:0008270	14	545	0.051044	0.278093	Cao1_scaffold_3-gene-482.21|Cao1_scaffold_4-gene-987.16|Cao1_scaffold_10-gene-513.3|Cao1_scaffold_7-gene-1119.1|Cao1_scaffold_1-gene-1089.8|Cao1_scaffold_8-gene-1105.0|Cao1_scaffold_1-gene-609.20|Cao1_scaffold_3-gene-856.58|Cao1_scaffold_1-gene-1076.22|Cao1_scaffold_14-gene-994.27|Cao1_scaffold_1-gene-747.23|Cao1_scaffold_13-gene-1725.1|Cao1_scaffold_11-gene-1442.3|Cao1_scaffold_3-gene-76.46	http://amigo.geneontology.org/amigo/term/GO:0008270
protein folding chaperone	Gene Ontology	GO:0044183	2	22	0.051778	0.278093	Cao1_scaffold_3-gene-1390.4|Cao1_scaffold_8-gene-501.19	http://amigo.geneontology.org/amigo/term/GO:0044183
mitochondrial outer membrane	Gene Ontology	GO:0005741	2	22	0.051778	0.278093	Cao1_scaffold_13-gene-68.5|Cao1_scaffold_9-gene-495.0	http://amigo.geneontology.org/amigo/term/GO:0005741
tRNA modification	Gene Ontology	GO:0006400	2	22	0.051778	0.278093	Cao1_scaffold_3-gene-856.58|Cao1_scaffold_6-gene-934.28	http://amigo.geneontology.org/amigo/term/GO:0006400
copper ion binding	Gene Ontology	GO:0005507	6	168	0.0521206	0.278093	Cao1_scaffold_8-gene-1102.2|Cao1_scaffold_5-gene-1057.34|Cao1_scaffold_11-gene-1025.5|Cao1_scaffold_5-gene-1099.36|Cao1_scaffold_8-gene-1105.0|Cao1_scaffold_3-gene-1740.40	http://amigo.geneontology.org/amigo/term/GO:0005507
vacuole	Gene Ontology	GO:0005773	15	598	0.0524363	0.278093	Cao1_scaffold_14-gene-774.15|Cao1_scaffold_10-gene-127.2|Cao1_scaffold_11-gene-1362.3|Cao1_scaffold_3-gene-1630.17|Cao1_scaffold_2-gene-89.2|Cao1_scaffold_2-gene-1583.5|Cao1_scaffold_7-gene-1849.51|Cao1_scaffold_4-gene-1198.19|Cao1_scaffold_2-gene-942.7|Cao1_scaffold_15-gene-1426.4|Cao1_scaffold_5-gene-1008.1|Cao1_scaffold_13-gene-1725.1|Cao1_scaffold_8-gene-450.2|Cao1_scaffold_3-gene-1672.27|Cao…	http://amigo.geneontology.org/amigo/term/GO:0005773
UDP-glucosyltransferase activity	Gene Ontology	GO:0035251	2	23	0.0557241	0.287596	Cao1_scaffold_3-gene-1058.28|Cao1_scaffold_5-gene-910.44	http://amigo.geneontology.org/amigo/term/GO:0035251
response to oomycetes	Gene Ontology	GO:0002239	2	23	0.0557241	0.287596	Cao1_scaffold_15-gene-382.15|Cao1_scaffold_10-gene-540.0	http://amigo.geneontology.org/amigo/term/GO:0002239
one-carbon metabolic process	Gene Ontology	GO:0006730	2	23	0.0557241	0.287596	Cao1_scaffold_4-gene-987.16|Cao1_scaffold_13-gene-1725.1	http://amigo.geneontology.org/amigo/term/GO:0006730
flavonoid biosynthetic process	Gene Ontology	GO:0009813	2	23	0.0557241	0.287596	Cao1_scaffold_10-gene-1632.38|Cao1_scaffold_5-gene-1008.1	http://amigo.geneontology.org/amigo/term/GO:0009813
response to desiccation	Gene Ontology	GO:0009269	2	24	0.0597719	0.302399	Cao1_scaffold_1-gene-2101.9|Cao1_scaffold_2-gene-43.26	http://amigo.geneontology.org/amigo/term/GO:0009269
salicylic acid mediated signaling pathway	Gene Ontology	GO:0009863	2	24	0.0597719	0.302399	Cao1_scaffold_13-gene-68.5|Cao1_scaffold_9-gene-495.0	http://amigo.geneontology.org/amigo/term/GO:0009863
heat shock protein binding	Gene Ontology	GO:0031072	2	24	0.0597719	0.302399	Cao1_scaffold_3-gene-1390.4|Cao1_scaffold_8-gene-501.19	http://amigo.geneontology.org/amigo/term/GO:0031072
amino acid transmembrane transporter activity	Gene Ontology	GO:0015171	3	56	0.0619174	0.311206	Cao1_scaffold_4-gene-70.28|Cao1_scaffold_3-gene-1815.16|Cao1_scaffold_11-gene-445.12	http://amigo.geneontology.org/amigo/term/GO:0015171
membrane	Gene Ontology	GO:0016020	16	666	0.0625637	0.312412	Cao1_scaffold_2-gene-289.5|Cao1_scaffold_4-gene-379.28|Cao1_scaffold_9-gene-80.13|Cao1_scaffold_10-gene-127.2|Cao1_scaffold_6-gene-1252.12|Cao1_scaffold_5-gene-222.18|Cao1_scaffold_11-gene-1362.3|Cao1_scaffold_4-gene-1198.19|Cao1_scaffold_15-gene-225.21|Cao1_scaffold_11-gene-1186.27|Cao1_scaffold_13-gene-830.4|Cao1_scaffold_2-gene-548.30|Cao1_scaffold_2-gene-1583.5|Cao1_scaffold_11-gene-405.32|Ca…	http://amigo.geneontology.org/amigo/term/GO:0016020
response to other organism	Gene Ontology	GO:0051707	2	25	0.0639173	0.31384	Cao1_scaffold_3-gene-1058.28|Cao1_scaffold_5-gene-910.44	http://amigo.geneontology.org/amigo/term/GO:0051707
identical protein binding	Gene Ontology	GO:0042802	6	178	0.0647266	0.31384	Cao1_scaffold_9-gene-495.0|Cao1_scaffold_13-gene-68.5|Cao1_scaffold_10-gene-634.18|Cao1_scaffold_1-gene-1261.16|Cao1_scaffold_3-gene-1182.35|Cao1_scaffold_4-gene-399.4	http://amigo.geneontology.org/amigo/term/GO:0042802
protein kinase activity	Gene Ontology	GO:0004672	12	464	0.0647327	0.31384	Cao1_scaffold_11-gene-103.36|Cao1_scaffold_3-gene-47.0|Cao1_scaffold_5-gene-1508.39|Cao1_scaffold_4-gene-1552.48|Cao1_scaffold_10-gene-1943.29|Cao1_scaffold_8-gene-597.8|Cao1_scaffold_4-gene-1480.26|Cao1_scaffold_13-gene-429.10|Cao1_scaffold_11-gene-985.22|Cao1_scaffold_4-gene-1517.10|Cao1_scaffold_4-gene-1490.9|Cao1_scaffold_11-gene-1119.31	http://amigo.geneontology.org/amigo/term/GO:0004672
endoplasmic reticulum	Gene Ontology	GO:0005783	17	722	0.0648437	0.31384	Cao1_scaffold_10-gene-727.12|Cao1_scaffold_3-gene-899.13|Cao1_scaffold_14-gene-1259.57|Cao1_scaffold_9-gene-914.35|Cao1_scaffold_8-gene-415.0|Cao1_scaffold_3-gene-1726.26|Cao1_scaffold_2-gene-942.7|Cao1_scaffold_11-gene-604.1|Cao1_scaffold_9-gene-1102.27|Cao1_scaffold_2-gene-548.30|Cao1_scaffold_9-gene-1048.9|Cao1_scaffold_11-gene-415.26|Cao1_scaffold_3-gene-1182.35|Cao1_scaffold_11-gene-405.32|C…	http://amigo.geneontology.org/amigo/term/GO:0005783
abscisic acid-activated signaling pathway	Gene Ontology	GO:0009738	4	95	0.0659918	0.31384	Cao1_scaffold_14-gene-1221.1|Cao1_scaffold_5-gene-1124.3|Cao1_scaffold_13-gene-1462.3|Cao1_scaffold_5-gene-1371.0	http://amigo.geneontology.org/amigo/term/GO:0009738
glutathione transferase activity	Gene Ontology	GO:0004364	3	58	0.0670607	0.31384	Cao1_scaffold_14-gene-682.0|Cao1_scaffold_1909_2-gene-0.10|Cao1_scaffold_3-gene-1183.1	http://amigo.geneontology.org/amigo/term/GO:0004364
wax biosynthetic process	Gene Ontology	GO:0010025	2	26	0.0681565	0.31384	Cao1_scaffold_5-gene-525.5|Cao1_scaffold_10-gene-727.12	http://amigo.geneontology.org/amigo/term/GO:0010025
chloroplast organization	Gene Ontology	GO:0009658	5	138	0.0695639	0.31384	Cao1_scaffold_7-gene-581.0|Cao1_scaffold_4-gene-128.29|Cao1_scaffold_3-gene-134.11|Cao1_scaffold_2-gene-974.13|Cao1_scaffold_7-gene-580.23	http://amigo.geneontology.org/amigo/term/GO:0009658
phragmoplast	Gene Ontology	GO:0009524	3	60	0.0723921	0.31384	Cao1_scaffold_14-gene-480.44|Cao1_scaffold_5-gene-1310.21|Cao1_scaffold_9-gene-1108.6	http://amigo.geneontology.org/amigo/term/GO:0009524
cellulase activity	Gene Ontology	GO:0008810	2	27	0.0724855	0.31384	Cao1_scaffold_11-gene-253.43|Cao1_scaffold_15-gene-49.0	http://amigo.geneontology.org/amigo/term/GO:0008810
response to UV	Gene Ontology	GO:0009411	2	28	0.0769006	0.31384	Cao1_scaffold_13-gene-68.5|Cao1_scaffold_9-gene-495.0	http://amigo.geneontology.org/amigo/term/GO:0009411
defense response, incompatible interaction	Gene Ontology	GO:0009814	2	28	0.0769006	0.31384	Cao1_scaffold_12-gene-772.23|Cao1_scaffold_12-gene-551.20	http://amigo.geneontology.org/amigo/term/GO:0009814
telomere maintenance	Gene Ontology	GO:0000723	2	28	0.0769006	0.31384	Cao1_scaffold_2-gene-486.9|Cao1_scaffold_3-gene-703.26	http://amigo.geneontology.org/amigo/term/GO:0000723
cellular response to salt stress	Gene Ontology	GO:0071472	2	29	0.0813982	0.31384	Cao1_scaffold_4-gene-287.36|Cao1_scaffold_4-gene-1198.19	http://amigo.geneontology.org/amigo/term/GO:0071472
mitotic cell cycle phase transition	Gene Ontology	GO:0044772	2	29	0.0813982	0.31384	Cao1_scaffold_10-gene-1755.4|Cao1_scaffold_12-gene-1650.30	http://amigo.geneontology.org/amigo/term/GO:0044772
metal ion binding	Gene Ontology	GO:0046872	3	64	0.0835992	0.31384	Cao1_scaffold_5-gene-532.30|Cao1_scaffold_8-gene-1105.0|Cao1_scaffold_1-gene-364.21	http://amigo.geneontology.org/amigo/term/GO:0046872
cellular response to water deprivation	Gene Ontology	GO:0042631	2	30	0.0859748	0.31384	Cao1_scaffold_3-gene-1183.1|Cao1_scaffold_1-gene-2105.16	http://amigo.geneontology.org/amigo/term/GO:0042631
secretory vesicle	Gene Ontology	GO:0099503	5	148	0.0869425	0.31384	Cao1_scaffold_14-gene-712.9|Cao1_scaffold_8-gene-501.19|Cao1_scaffold_11-gene-970.0|Cao1_scaffold_3-gene-1630.17|Cao1_scaffold_2-gene-942.7	http://amigo.geneontology.org/amigo/term/GO:0099503
defense response to fungus	Gene Ontology	GO:0050832	6	194	0.0882946	0.31384	Cao1_scaffold_10-gene-540.0|Cao1_scaffold_10-gene-1943.29|Cao1_scaffold_15-gene-382.15|Cao1_scaffold_9-gene-111.30|Cao1_scaffold_5-gene-194.57|Cao1_scaffold_3-gene-1390.4	http://amigo.geneontology.org/amigo/term/GO:0050832
secondary cell wall	Gene Ontology	GO:0009531	1	5	0.0884707	0.31384	Cao1_scaffold_8-gene-676.4	http://amigo.geneontology.org/amigo/term/GO:0009531
arsenite transport	Gene Ontology	GO:0015700	1	5	0.0884707	0.31384	Cao1_scaffold_8-gene-1105.0	http://amigo.geneontology.org/amigo/term/GO:0015700
chloroplast relocation	Gene Ontology	GO:0009902	1	5	0.0884707	0.31384	Cao1_scaffold_4-gene-128.29	http://amigo.geneontology.org/amigo/term/GO:0009902
pollen tube reception	Gene Ontology	GO:0010483	1	5	0.0884707	0.31384	Cao1_scaffold_10-gene-1943.29	http://amigo.geneontology.org/amigo/term/GO:0010483
dynein intermediate chain binding	Gene Ontology	GO:0045505	1	5	0.0884707	0.31384	Cao1_scaffold_15-gene-1039.14	http://amigo.geneontology.org/amigo/term/GO:0045505
tRNA-specific adenosine deaminase activity	Gene Ontology	GO:0008251	1	5	0.0884707	0.31384	Cao1_scaffold_3-gene-856.58	http://amigo.geneontology.org/amigo/term/GO:0008251
dATP phosphohydrolase activity	Gene Ontology	GO:0102485	1	5	0.0884707	0.31384	Cao1_scaffold_11-gene-415.19	http://amigo.geneontology.org/amigo/term/GO:0102485
glutathione gamma-glutamylcysteinyltransferase activity	Gene Ontology	GO:0016756	1	5	0.0884707	0.31384	Cao1_scaffold_8-gene-1105.0	http://amigo.geneontology.org/amigo/term/GO:0016756
positive regulation of defense response to virus by host	Gene Ontology	GO:0002230	1	5	0.0884707	0.31384	Cao1_scaffold_10-gene-2043.21	http://amigo.geneontology.org/amigo/term/GO:0002230
dGTP phosphohydrolase activity	Gene Ontology	GO:0102491	1	5	0.0884707	0.31384	Cao1_scaffold_11-gene-415.19	http://amigo.geneontology.org/amigo/term/GO:0102491
male meiosis II	Gene Ontology	GO:0007142	1	5	0.0884707	0.31384	Cao1_scaffold_8-gene-247.39	http://amigo.geneontology.org/amigo/term/GO:0007142
8-oxo-dGTP phosphohydrolase activity	Gene Ontology	GO:0102490	1	5	0.0884707	0.31384	Cao1_scaffold_11-gene-415.19	http://amigo.geneontology.org/amigo/term/GO:0102490
chlorophyll metabolic process	Gene Ontology	GO:0015994	1	5	0.0884707	0.31384	Cao1_scaffold_5-gene-1186.45	http://amigo.geneontology.org/amigo/term/GO:0015994
embryo sac cellularization	Gene Ontology	GO:0009558	1	5	0.0884707	0.31384	Cao1_scaffold_9-gene-1108.6	http://amigo.geneontology.org/amigo/term/GO:0009558
indole glucosinolate catabolic process	Gene Ontology	GO:0042344	1	5	0.0884707	0.31384	Cao1_scaffold_8-gene-1105.0	http://amigo.geneontology.org/amigo/term/GO:0042344
embryo development	Gene Ontology	GO:0009790	1	5	0.0884707	0.31384	Cao1_scaffold_3-gene-933.83	http://amigo.geneontology.org/amigo/term/GO:0009790
dTTP phosphohydrolase activity	Gene Ontology	GO:0102488	1	5	0.0884707	0.31384	Cao1_scaffold_11-gene-415.19	http://amigo.geneontology.org/amigo/term/GO:0102488
L-glutamine transmembrane transporter activity	Gene Ontology	GO:0015186	1	5	0.0884707	0.31384	Cao1_scaffold_11-gene-519.25	http://amigo.geneontology.org/amigo/term/GO:0015186
L-lysine transmembrane transporter activity	Gene Ontology	GO:0015189	1	5	0.0884707	0.31384	Cao1_scaffold_4-gene-70.28	http://amigo.geneontology.org/amigo/term/GO:0015189
DNA strand elongation involved in DNA replication	Gene Ontology	GO:0006271	1	5	0.0884707	0.31384	Cao1_scaffold_3-gene-933.83	http://amigo.geneontology.org/amigo/term/GO:0006271
centromere complex assembly	Gene Ontology	GO:0034508	1	5	0.0884707	0.31384	Cao1_scaffold_2-gene-829.16	http://amigo.geneontology.org/amigo/term/GO:0034508
miRNA catabolic process	Gene Ontology	GO:0010587	1	5	0.0884707	0.31384	Cao1_scaffold_1-gene-1089.8	http://amigo.geneontology.org/amigo/term/GO:0010587
dUTP phosphohydrolase activity	Gene Ontology	GO:0102487	1	5	0.0884707	0.31384	Cao1_scaffold_11-gene-415.19	http://amigo.geneontology.org/amigo/term/GO:0102487
cysteine dioxygenase activity	Gene Ontology	GO:0017172	1	5	0.0884707	0.31384	Cao1_scaffold_6-gene-644.22	http://amigo.geneontology.org/amigo/term/GO:0017172
dynein light intermediate chain binding	Gene Ontology	GO:0051959	1	5	0.0884707	0.31384	Cao1_scaffold_15-gene-1039.14	http://amigo.geneontology.org/amigo/term/GO:0051959
mannosyl-oligosaccharide 1,2-alpha-mannosidase activity	Gene Ontology	GO:0004571	1	5	0.0884707	0.31384	Cao1_scaffold_11-gene-604.1	http://amigo.geneontology.org/amigo/term/GO:0004571
gamete generation	Gene Ontology	GO:0007276	1	5	0.0884707	0.31384	Cao1_scaffold_5-gene-1337.5	http://amigo.geneontology.org/amigo/term/GO:0007276
response to 1-aminocyclopropane-1-carboxylic acid	Gene Ontology	GO:0009961	1	5	0.0884707	0.31384	Cao1_scaffold_1-gene-1089.8	http://amigo.geneontology.org/amigo/term/GO:0009961
tryptophan metabolic process	Gene Ontology	GO:0006568	1	5	0.0884707	0.31384	Cao1_scaffold_11-gene-585.10	http://amigo.geneontology.org/amigo/term/GO:0006568
positive regulation of ATP-dependent microtubule motor activity, plus-end-directed	Gene Ontology	GO:2000582	1	5	0.0884707	0.31384	Cao1_scaffold_15-gene-1039.14	http://amigo.geneontology.org/amigo/term/GO:2000582
condensed nuclear chromosome kinetochore	Gene Ontology	GO:0000778	1	5	0.0884707	0.31384	Cao1_scaffold_2-gene-829.16	http://amigo.geneontology.org/amigo/term/GO:0000778
mucilage metabolic process involved in seed coat development	Gene Ontology	GO:0048359	1	5	0.0884707	0.31384	Cao1_scaffold_11-gene-970.0	http://amigo.geneontology.org/amigo/term/GO:0048359
proton-transporting V-type ATPase, V1 domain	Gene Ontology	GO:0033180	1	5	0.0884707	0.31384	Cao1_scaffold_10-gene-127.2	http://amigo.geneontology.org/amigo/term/GO:0033180
oxidoreductase activity, acting on NAD(P)H, quinone or similar compound as acceptor	Gene Ontology	GO:0016655	1	5	0.0884707	0.31384	Cao1_scaffold_3-gene-1158.4	http://amigo.geneontology.org/amigo/term/GO:0016655
arginine transmembrane transporter activity	Gene Ontology	GO:0015181	1	5	0.0884707	0.31384	Cao1_scaffold_4-gene-70.28	http://amigo.geneontology.org/amigo/term/GO:0015181
dCTP phosphohydrolase activity	Gene Ontology	GO:0102486	1	5	0.0884707	0.31384	Cao1_scaffold_11-gene-415.19	http://amigo.geneontology.org/amigo/term/GO:0102486
plastid membrane organization	Gene Ontology	GO:0009668	1	5	0.0884707	0.31384	Cao1_scaffold_8-gene-415.0	http://amigo.geneontology.org/amigo/term/GO:0009668
dynein complex	Gene Ontology	GO:0030286	1	5	0.0884707	0.31384	Cao1_scaffold_15-gene-1039.14	http://amigo.geneontology.org/amigo/term/GO:0030286
ammonium transport	Gene Ontology	GO:0015696	1	5	0.0884707	0.31384	Cao1_scaffold_6-gene-856.26	http://amigo.geneontology.org/amigo/term/GO:0015696
GTP phosphohydrolase activity	Gene Ontology	GO:0102489	1	5	0.0884707	0.31384	Cao1_scaffold_11-gene-415.19	http://amigo.geneontology.org/amigo/term/GO:0102489
glucosinolate metabolic process	Gene Ontology	GO:0019760	2	31	0.0906268	0.31384	Cao1_scaffold_5-gene-1337.5|Cao1_scaffold_8-gene-691.16	http://amigo.geneontology.org/amigo/term/GO:0019760
protein refolding	Gene Ontology	GO:0042026	2	31	0.0906268	0.31384	Cao1_scaffold_3-gene-1390.4|Cao1_scaffold_8-gene-501.19	http://amigo.geneontology.org/amigo/term/GO:0042026
post-embryonic development	Gene Ontology	GO:0009791	2	31	0.0906268	0.31384	Cao1_scaffold_13-gene-1266.26|Cao1_scaffold_10-gene-1943.29	http://amigo.geneontology.org/amigo/term/GO:0009791
response to jasmonic acid	Gene Ontology	GO:0009753	4	107	0.0914132	0.31384	Cao1_scaffold_7-gene-1567.69|Cao1_scaffold_4-gene-246.58|Cao1_scaffold_1-gene-1220.7|Cao1_scaffold_12-gene-222.14	http://amigo.geneontology.org/amigo/term/GO:0009753
oxidation-reduction process	Gene Ontology	GO:0055114	12	494	0.0915467	0.31384	Cao1_scaffold_11-gene-1675.47|Cao1_scaffold_10-gene-505.21|Cao1_scaffold_3-gene-736.55|Cao1_scaffold_10-gene-1632.38|Cao1_scaffold_7-gene-915.11|Cao1_scaffold_9-gene-27.25|Cao1_scaffold_14-gene-821.17|Cao1_scaffold_3-gene-1158.4|Cao1_scaffold_5-gene-1186.45|Cao1_scaffold_7-gene-1416.30|Cao1_scaffold_3-gene-1182.35|Cao1_scaffold_2-gene-43.26	http://amigo.geneontology.org/amigo/term/GO:0055114
xyloglucan:xyloglucosyl transferase activity	Gene Ontology	GO:0016762	2	32	0.0953509	0.31384	Cao1_scaffold_6-gene-786.28|Cao1_scaffold_8-gene-621.29	http://amigo.geneontology.org/amigo/term/GO:0016762
response to molecule of bacterial origin	Gene Ontology	GO:0002237	2	32	0.0953509	0.31384	Cao1_scaffold_13-gene-68.5|Cao1_scaffold_9-gene-495.0	http://amigo.geneontology.org/amigo/term/GO:0002237
DNA binding	Gene Ontology	GO:0003677	11	451	0.100942	0.31384	Cao1_scaffold_4-gene-398.5|Cao1_scaffold_13-gene-1266.26|Cao1_scaffold_1-gene-769.7|Cao1_scaffold_5-gene-1337.5|Cao1_scaffold_8-gene-271.30|Cao1_scaffold_6-gene-1090.18|Cao1_scaffold_7-gene-956.15|Cao1_scaffold_1-gene-459.7|Cao1_scaffold_5-gene-1124.3|Cao1_scaffold_1-gene-563.34|Cao1_scaffold_9-gene-1056.15	http://amigo.geneontology.org/amigo/term/GO:0003677
response to wounding	Gene Ontology	GO:0009611	6	202	0.101621	0.31384	Cao1_scaffold_9-gene-111.30|Cao1_scaffold_12-gene-468.0|Cao1_scaffold_4-gene-287.36|Cao1_scaffold_1-gene-2105.16|Cao1_scaffold_3-gene-1182.35|Cao1_scaffold_3-gene-76.46	http://amigo.geneontology.org/amigo/term/GO:0009611
response to gibberellin	Gene Ontology	GO:0009739	3	70	0.10169	0.31384	Cao1_scaffold_5-gene-82.55|Cao1_scaffold_10-gene-513.3|Cao1_scaffold_7-gene-520.0	http://amigo.geneontology.org/amigo/term/GO:0009739
L-glutamate transmembrane transporter activity	Gene Ontology	GO:0005313	1	6	0.102437	0.31384	Cao1_scaffold_4-gene-70.28	http://amigo.geneontology.org/amigo/term/GO:0005313
monosaccharide transmembrane transport	Gene Ontology	GO:0015749	1	6	0.102437	0.31384	Cao1_scaffold_1-gene-372.16	http://amigo.geneontology.org/amigo/term/GO:0015749
cellular response to molecule of bacterial origin	Gene Ontology	GO:0071219	1	6	0.102437	0.31384	Cao1_scaffold_8-gene-597.8	http://amigo.geneontology.org/amigo/term/GO:0071219
glycine metabolic process	Gene Ontology	GO:0006544	1	6	0.102437	0.31384	Cao1_scaffold_4-gene-987.16	http://amigo.geneontology.org/amigo/term/GO:0006544
proanthocyanidin biosynthetic process	Gene Ontology	GO:0010023	1	6	0.102437	0.31384	Cao1_scaffold_5-gene-1099.36	http://amigo.geneontology.org/amigo/term/GO:0010023
male meiosis cytokinesis	Gene Ontology	GO:0007112	1	6	0.102437	0.31384	Cao1_scaffold_14-gene-480.44	http://amigo.geneontology.org/amigo/term/GO:0007112
polar nucleus	Gene Ontology	GO:0043078	1	6	0.102437	0.31384	Cao1_scaffold_6-gene-137.7	http://amigo.geneontology.org/amigo/term/GO:0043078
dehydrodolichyl diphosphate synthase activity	Gene Ontology	GO:0045547	1	6	0.102437	0.31384	Cao1_scaffold_8-gene-415.0	http://amigo.geneontology.org/amigo/term/GO:0045547
cellular response to chitin	Gene Ontology	GO:0071323	1	6	0.102437	0.31384	Cao1_scaffold_8-gene-597.8	http://amigo.geneontology.org/amigo/term/GO:0071323
central vacuole	Gene Ontology	GO:0042807	1	6	0.102437	0.31384	Cao1_scaffold_15-gene-192.38	http://amigo.geneontology.org/amigo/term/GO:0042807
abscisic acid transport	Gene Ontology	GO:0080168	1	6	0.102437	0.31384	Cao1_scaffold_8-gene-1077.13	http://amigo.geneontology.org/amigo/term/GO:0080168
dolichol biosynthetic process	Gene Ontology	GO:0019408	1	6	0.102437	0.31384	Cao1_scaffold_8-gene-415.0	http://amigo.geneontology.org/amigo/term/GO:0019408
L-alanine:2-oxoglutarate aminotransferase activity	Gene Ontology	GO:0004021	1	6	0.102437	0.31384	Cao1_scaffold_13-gene-145.5	http://amigo.geneontology.org/amigo/term/GO:0004021
molybdenum ion binding	Gene Ontology	GO:0030151	1	6	0.102437	0.31384	Cao1_scaffold_5-gene-1186.45	http://amigo.geneontology.org/amigo/term/GO:0030151
negative regulation of DNA-binding transcription factor activity	Gene Ontology	GO:0043433	1	6	0.102437	0.31384	Cao1_scaffold_3-gene-339.2	http://amigo.geneontology.org/amigo/term/GO:0043433
methionine metabolic process	Gene Ontology	GO:0006555	1	6	0.102437	0.31384	Cao1_scaffold_11-gene-585.10	http://amigo.geneontology.org/amigo/term/GO:0006555
glycine biosynthetic process from serine	Gene Ontology	GO:0019264	1	6	0.102437	0.31384	Cao1_scaffold_4-gene-987.16	http://amigo.geneontology.org/amigo/term/GO:0019264
serine binding	Gene Ontology	GO:0070905	1	6	0.102437	0.31384	Cao1_scaffold_4-gene-987.16	http://amigo.geneontology.org/amigo/term/GO:0070905
folic acid metabolic process	Gene Ontology	GO:0046655	1	6	0.102437	0.31384	Cao1_scaffold_4-gene-987.16	http://amigo.geneontology.org/amigo/term/GO:0046655
L-serine catabolic process	Gene Ontology	GO:0006565	1	6	0.102437	0.31384	Cao1_scaffold_4-gene-987.16	http://amigo.geneontology.org/amigo/term/GO:0006565
ammonium transmembrane transport	Gene Ontology	GO:0072488	1	6	0.102437	0.31384	Cao1_scaffold_6-gene-856.26	http://amigo.geneontology.org/amigo/term/GO:0072488
NADH dehydrogenase complex (plastoquinone) assembly	Gene Ontology	GO:0010258	1	6	0.102437	0.31384	Cao1_scaffold_3-gene-1158.4	http://amigo.geneontology.org/amigo/term/GO:0010258
glycine hydroxymethyltransferase activity	Gene Ontology	GO:0004372	1	6	0.102437	0.31384	Cao1_scaffold_4-gene-987.16	http://amigo.geneontology.org/amigo/term/GO:0004372
beta-fructofuranosidase activity	Gene Ontology	GO:0004564	1	6	0.102437	0.31384	Cao1_scaffold_9-gene-111.30	http://amigo.geneontology.org/amigo/term/GO:0004564
copper ion transmembrane transport	Gene Ontology	GO:0035434	1	6	0.102437	0.31384	Cao1_scaffold_8-gene-450.2	http://amigo.geneontology.org/amigo/term/GO:0035434
-	Gene Ontology	GO:1904482	1	6	0.102437	0.31384	Cao1_scaffold_4-gene-987.16	http://amigo.geneontology.org/amigo/term/GO:1904482
deadenylation-independent decapping of nuclear-transcribed mRNA	Gene Ontology	GO:0031087	1	7	0.116189	0.335901	Cao1_scaffold_1-gene-1089.8	http://amigo.geneontology.org/amigo/term/GO:0031087
calcium:proton antiporter activity	Gene Ontology	GO:0015369	1	7	0.116189	0.335901	Cao1_scaffold_4-gene-1198.19	http://amigo.geneontology.org/amigo/term/GO:0015369
polysome	Gene Ontology	GO:0005844	1	7	0.116189	0.335901	Cao1_scaffold_1-gene-1089.8	http://amigo.geneontology.org/amigo/term/GO:0005844
response to nitrate starvation	Gene Ontology	GO:0090548	1	7	0.116189	0.335901	Cao1_scaffold_3-gene-924.44	http://amigo.geneontology.org/amigo/term/GO:0090548
pre-replicative complex assembly involved in nuclear cell cycle DNA replication	Gene Ontology	GO:0006267	1	7	0.116189	0.335901	Cao1_scaffold_3-gene-933.83	http://amigo.geneontology.org/amigo/term/GO:0006267
replication fork protection complex	Gene Ontology	GO:0031298	1	7	0.116189	0.335901	Cao1_scaffold_12-gene-1562.49	http://amigo.geneontology.org/amigo/term/GO:0031298
histone H4 acetylation	Gene Ontology	GO:0043967	1	7	0.116189	0.335901	Cao1_scaffold_10-gene-2062.7	http://amigo.geneontology.org/amigo/term/GO:0043967
regulation of peroxisome size	Gene Ontology	GO:0044375	1	7	0.116189	0.335901	Cao1_scaffold_10-gene-634.18	http://amigo.geneontology.org/amigo/term/GO:0044375
histone H3 acetylation	Gene Ontology	GO:0043966	1	7	0.116189	0.335901	Cao1_scaffold_10-gene-2062.7	http://amigo.geneontology.org/amigo/term/GO:0043966
pectin acetylesterase activity	Gene Ontology	GO:0052793	1	7	0.116189	0.335901	Cao1_scaffold_5-gene-787.0	http://amigo.geneontology.org/amigo/term/GO:0052793
protease binding	Gene Ontology	GO:0002020	1	7	0.116189	0.335901	Cao1_scaffold_3-gene-1390.4	http://amigo.geneontology.org/amigo/term/GO:0002020
alkane 1-monooxygenase activity	Gene Ontology	GO:0018685	1	7	0.116189	0.335901	Cao1_scaffold_12-gene-468.0	http://amigo.geneontology.org/amigo/term/GO:0018685
carbon-sulfur lyase activity	Gene Ontology	GO:0016846	1	7	0.116189	0.335901	Cao1_scaffold_13-gene-145.5	http://amigo.geneontology.org/amigo/term/GO:0016846
preprophase band assembly	Gene Ontology	GO:0000913	1	7	0.116189	0.335901	Cao1_scaffold_5-gene-1310.21	http://amigo.geneontology.org/amigo/term/GO:0000913
electron transfer activity	Gene Ontology	GO:0009055	4	118	0.118201	0.340438	Cao1_scaffold_9-gene-177.0|Cao1_scaffold_5-gene-532.30|Cao1_scaffold_5-gene-160.50|Cao1_scaffold_2-gene-548.30	http://amigo.geneontology.org/amigo/term/GO:0009055
protein dimerization activity	Gene Ontology	GO:0046983	8	312	0.120689	0.340485	Cao1_scaffold_13-gene-1266.26|Cao1_scaffold_1-gene-769.7|Cao1_scaffold_1-gene-890.0|Cao1_scaffold_13-gene-175.5|Cao1_scaffold_3-gene-1342.9|Cao1_scaffold_1-gene-459.7|Cao1_scaffold_10-gene-1845.18|Cao1_scaffold_6-gene-137.7	http://amigo.geneontology.org/amigo/term/GO:0046983
cyclin-dependent protein serine/threonine kinase regulator activity	Gene Ontology	GO:0016538	2	38	0.125031	0.340485	Cao1_scaffold_10-gene-1755.4|Cao1_scaffold_12-gene-1650.30	http://amigo.geneontology.org/amigo/term/GO:0016538
vacuolar proton-transporting V-type ATPase complex	Gene Ontology	GO:0016471	1	8	0.129732	0.340485	Cao1_scaffold_3-gene-1672.27	http://amigo.geneontology.org/amigo/term/GO:0016471
isopentenyl diphosphate biosynthetic process, methylerythritol 4-phosphate pathway	Gene Ontology	GO:0019288	1	8	0.129732	0.340485	Cao1_scaffold_4-gene-399.4	http://amigo.geneontology.org/amigo/term/GO:0019288
phyllome development	Gene Ontology	GO:0048827	1	8	0.129732	0.340485	Cao1_scaffold_14-gene-1259.57	http://amigo.geneontology.org/amigo/term/GO:0048827
positive regulation of defense response to oomycetes	Gene Ontology	GO:1902290	1	8	0.129732	0.340485	Cao1_scaffold_10-gene-2043.21	http://amigo.geneontology.org/amigo/term/GO:1902290
polyprenyltransferase activity	Gene Ontology	GO:0002094	1	8	0.129732	0.340485	Cao1_scaffold_8-gene-415.0	http://amigo.geneontology.org/amigo/term/GO:0002094
positive regulation of auxin mediated signaling pathway	Gene Ontology	GO:0010929	1	8	0.129732	0.340485	Cao1_scaffold_10-gene-442.21	http://amigo.geneontology.org/amigo/term/GO:0010929
leaf abscission	Gene Ontology	GO:0060866	1	8	0.129732	0.340485	Cao1_scaffold_10-gene-2043.21	http://amigo.geneontology.org/amigo/term/GO:0060866
peptide binding	Gene Ontology	GO:0042277	1	8	0.129732	0.340485	Cao1_scaffold_3-gene-924.44	http://amigo.geneontology.org/amigo/term/GO:0042277
oxidoreductase activity, acting on CH-OH group of donors	Gene Ontology	GO:0016614	1	8	0.129732	0.340485	Cao1_scaffold_9-gene-27.25	http://amigo.geneontology.org/amigo/term/GO:0016614
photosystem I reaction center	Gene Ontology	GO:0009538	1	8	0.129732	0.340485	Cao1_scaffold_7-gene-590.11	http://amigo.geneontology.org/amigo/term/GO:0009538
mitochondria-nucleus signaling pathway	Gene Ontology	GO:0031930	1	8	0.129732	0.340485	Cao1_scaffold_8-gene-271.30	http://amigo.geneontology.org/amigo/term/GO:0031930
peptide receptor activity	Gene Ontology	GO:0001653	1	8	0.129732	0.340485	Cao1_scaffold_3-gene-924.44	http://amigo.geneontology.org/amigo/term/GO:0001653
monosaccharide transmembrane transporter activity	Gene Ontology	GO:0015145	1	8	0.129732	0.340485	Cao1_scaffold_1-gene-372.16	http://amigo.geneontology.org/amigo/term/GO:0015145
replication fork	Gene Ontology	GO:0005657	1	8	0.129732	0.340485	Cao1_scaffold_2-gene-486.9	http://amigo.geneontology.org/amigo/term/GO:0005657
regulation of abscisic acid biosynthetic process	Gene Ontology	GO:0010115	1	8	0.129732	0.340485	Cao1_scaffold_1-gene-1261.16	http://amigo.geneontology.org/amigo/term/GO:0010115
long-chain fatty-acyl-CoA metabolic process	Gene Ontology	GO:0035336	1	8	0.129732	0.340485	Cao1_scaffold_3-gene-76.46	http://amigo.geneontology.org/amigo/term/GO:0035336
nuclear-transcribed mRNA catabolic process	Gene Ontology	GO:0000956	1	8	0.129732	0.340485	Cao1_scaffold_1-gene-1089.8	http://amigo.geneontology.org/amigo/term/GO:0000956
polyprenol biosynthetic process	Gene Ontology	GO:0016094	1	8	0.129732	0.340485	Cao1_scaffold_8-gene-415.0	http://amigo.geneontology.org/amigo/term/GO:0016094
organ boundary specification between lateral organs and the meristem	Gene Ontology	GO:0010199	1	8	0.129732	0.340485	Cao1_scaffold_7-gene-37.15	http://amigo.geneontology.org/amigo/term/GO:0010199
amylopectin maltohydrolase activity	Gene Ontology	GO:0102229	1	8	0.129732	0.340485	Cao1_scaffold_15-gene-643.32	http://amigo.geneontology.org/amigo/term/GO:0102229
positive regulation of cell death	Gene Ontology	GO:0010942	1	8	0.129732	0.340485	Cao1_scaffold_1-gene-352.27	http://amigo.geneontology.org/amigo/term/GO:0010942
vacuolar protein processing	Gene Ontology	GO:0006624	1	8	0.129732	0.340485	Cao1_scaffold_14-gene-774.15	http://amigo.geneontology.org/amigo/term/GO:0006624
cotyledon development	Gene Ontology	GO:0048825	2	39	0.130173	0.340485	Cao1_scaffold_13-gene-145.5|Cao1_scaffold_14-gene-1259.57	http://amigo.geneontology.org/amigo/term/GO:0048825
chloroplast nucleoid	Gene Ontology	GO:0042644	2	39	0.130173	0.340485	Cao1_scaffold_14-gene-1078.0|Cao1_scaffold_3-gene-12.13	http://amigo.geneontology.org/amigo/term/GO:0042644
intracellular anatomical structure	Gene Ontology	GO:0005622	4	124	0.134088	0.344885	Cao1_scaffold_4-gene-398.5|Cao1_scaffold_13-gene-329.25|Cao1_scaffold_9-gene-234.37|Cao1_scaffold_2-gene-366.36	http://amigo.geneontology.org/amigo/term/GO:0005622
cellulose biosynthetic process	Gene Ontology	GO:0030244	2	41	0.140597	0.344885	Cao1_scaffold_5-gene-1008.1|Cao1_scaffold_15-gene-30.26	http://amigo.geneontology.org/amigo/term/GO:0030244
positive regulation of flower development	Gene Ontology	GO:0009911	2	41	0.140597	0.344885	Cao1_scaffold_5-gene-82.55|Cao1_scaffold_14-gene-1259.57	http://amigo.geneontology.org/amigo/term/GO:0009911
acid phosphatase activity	Gene Ontology	GO:0003993	2	41	0.140597	0.344885	Cao1_scaffold_11-gene-415.26|Cao1_scaffold_9-gene-150.10	http://amigo.geneontology.org/amigo/term/GO:0003993
L-aspartate:2-oxoglutarate aminotransferase activity	Gene Ontology	GO:0004069	1	9	0.143067	0.344885	Cao1_scaffold_7-gene-1147.38	http://amigo.geneontology.org/amigo/term/GO:0004069
water homeostasis	Gene Ontology	GO:0030104	1	9	0.143067	0.344885	Cao1_scaffold_3-gene-1726.26	http://amigo.geneontology.org/amigo/term/GO:0030104
regulation of hydrogen peroxide metabolic process	Gene Ontology	GO:0010310	1	9	0.143067	0.344885	Cao1_scaffold_12-gene-1348.9	http://amigo.geneontology.org/amigo/term/GO:0010310
fatty-acyl-CoA reductase (alcohol-forming) activity	Gene Ontology	GO:0080019	1	9	0.143067	0.344885	Cao1_scaffold_3-gene-76.46	http://amigo.geneontology.org/amigo/term/GO:0080019
transaminase activity	Gene Ontology	GO:0008483	1	9	0.143067	0.344885	Cao1_scaffold_11-gene-585.10	http://amigo.geneontology.org/amigo/term/GO:0008483
ribosomal subunit export from nucleus	Gene Ontology	GO:0000054	1	9	0.143067	0.344885	Cao1_scaffold_9-gene-234.37	http://amigo.geneontology.org/amigo/term/GO:0000054
chorismate biosynthetic process	Gene Ontology	GO:0009423	1	9	0.143067	0.344885	Cao1_scaffold_10-gene-226.2	http://amigo.geneontology.org/amigo/term/GO:0009423
oligopeptide transmembrane transporter activity	Gene Ontology	GO:0035673	1	9	0.143067	0.344885	Cao1_scaffold_6-gene-1252.12	http://amigo.geneontology.org/amigo/term/GO:0035673
arginine biosynthetic process	Gene Ontology	GO:0006526	1	9	0.143067	0.344885	Cao1_scaffold_9-gene-639.4	http://amigo.geneontology.org/amigo/term/GO:0006526
circadian regulation of gene expression	Gene Ontology	GO:0032922	1	9	0.143067	0.344885	Cao1_scaffold_10-gene-1943.29	http://amigo.geneontology.org/amigo/term/GO:0032922
abscisic acid glucosyltransferase activity	Gene Ontology	GO:0010294	1	9	0.143067	0.344885	Cao1_scaffold_5-gene-910.44	http://amigo.geneontology.org/amigo/term/GO:0010294
anaerobic respiration	Gene Ontology	GO:0009061	1	9	0.143067	0.344885	Cao1_scaffold_6-gene-644.22	http://amigo.geneontology.org/amigo/term/GO:0009061
negative regulation of innate immune response	Gene Ontology	GO:0045824	1	9	0.143067	0.344885	Cao1_scaffold_11-gene-951.16	http://amigo.geneontology.org/amigo/term/GO:0045824
alcohol-forming fatty acyl-CoA reductase activity	Gene Ontology	GO:0102965	1	9	0.143067	0.344885	Cao1_scaffold_3-gene-76.46	http://amigo.geneontology.org/amigo/term/GO:0102965
mucilage extrusion from seed coat	Gene Ontology	GO:0080001	1	9	0.143067	0.344885	Cao1_scaffold_11-gene-970.0	http://amigo.geneontology.org/amigo/term/GO:0080001
alpha-mannosidase activity	Gene Ontology	GO:0004559	1	9	0.143067	0.344885	Cao1_scaffold_11-gene-604.1	http://amigo.geneontology.org/amigo/term/GO:0004559
beta-amylase activity	Gene Ontology	GO:0016161	1	9	0.143067	0.344885	Cao1_scaffold_15-gene-643.32	http://amigo.geneontology.org/amigo/term/GO:0016161
N-glycan processing	Gene Ontology	GO:0006491	1	9	0.143067	0.344885	Cao1_scaffold_11-gene-604.1	http://amigo.geneontology.org/amigo/term/GO:0006491
Golgi stack	Gene Ontology	GO:0005795	1	9	0.143067	0.344885	Cao1_scaffold_8-gene-676.4	http://amigo.geneontology.org/amigo/term/GO:0005795
negative regulation of defense response to bacterium	Gene Ontology	GO:1900425	1	9	0.143067	0.344885	Cao1_scaffold_11-gene-951.16	http://amigo.geneontology.org/amigo/term/GO:1900425
oxaloacetate decarboxylase activity	Gene Ontology	GO:0008948	1	9	0.143067	0.344885	Cao1_scaffold_2-gene-1890.20	http://amigo.geneontology.org/amigo/term/GO:0008948
response to reactive oxygen species	Gene Ontology	GO:0000302	2	42	0.145874	0.348941	Cao1_scaffold_9-gene-1056.15|Cao1_scaffold_6-gene-1090.18	http://amigo.geneontology.org/amigo/term/GO:0000302
lipase activity	Gene Ontology	GO:0016298	2	42	0.145874	0.348941	Cao1_scaffold_10-gene-2126.56|Cao1_scaffold_13-gene-132.15	http://amigo.geneontology.org/amigo/term/GO:0016298
DNA-binding transcription factor activity, RNA polymerase II-specific	Gene Ontology	GO:0000981	5	176	0.146111	0.348941	Cao1_scaffold_6-gene-137.7|Cao1_scaffold_8-gene-432.15|Cao1_scaffold_10-gene-442.21|Cao1_scaffold_15-gene-1206.12|Cao1_scaffold_5-gene-1371.0	http://amigo.geneontology.org/amigo/term/GO:0000981
heat acclimation	Gene Ontology	GO:0010286	2	43	0.151192	0.350976	Cao1_scaffold_1-gene-1089.8|Cao1_scaffold_3-gene-1390.4	http://amigo.geneontology.org/amigo/term/GO:0010286
chaperone cofactor-dependent protein refolding	Gene Ontology	GO:0051085	2	43	0.151192	0.350976	Cao1_scaffold_3-gene-1390.4|Cao1_scaffold_8-gene-501.19	http://amigo.geneontology.org/amigo/term/GO:0051085
signaling receptor activity	Gene Ontology	GO:0038023	2	43	0.151192	0.350976	Cao1_scaffold_14-gene-1221.1|Cao1_scaffold_13-gene-1462.3	http://amigo.geneontology.org/amigo/term/GO:0038023
chloroplast stroma	Gene Ontology	GO:0009570	12	549	0.156011	0.350976	Cao1_scaffold_14-gene-1078.0|Cao1_scaffold_3-gene-12.13|Cao1_scaffold_4-gene-987.16|Cao1_scaffold_7-gene-580.23|Cao1_scaffold_7-gene-581.0|Cao1_scaffold_10-gene-226.2|Cao1_scaffold_8-gene-415.0|Cao1_scaffold_3-gene-1183.1|Cao1_scaffold_11-gene-794.56|Cao1_scaffold_5-gene-713.3|Cao1_scaffold_7-gene-1147.38|Cao1_scaffold_9-gene-639.4	http://amigo.geneontology.org/amigo/term/GO:0009570
tetrahydrofolate metabolic process	Gene Ontology	GO:0046653	1	10	0.156198	0.350976	Cao1_scaffold_4-gene-987.16	http://amigo.geneontology.org/amigo/term/GO:0046653
transferase activity, transferring hexosyl groups	Gene Ontology	GO:0016758	1	10	0.156198	0.350976	Cao1_scaffold_5-gene-1008.1	http://amigo.geneontology.org/amigo/term/GO:0016758
alcohol dehydrogenase (NAD+) activity	Gene Ontology	GO:0004022	1	10	0.156198	0.350976	Cao1_scaffold_1-gene-1261.16	http://amigo.geneontology.org/amigo/term/GO:0004022
negative regulation of cell death	Gene Ontology	GO:0060548	1	10	0.156198	0.350976	Cao1_scaffold_5-gene-194.57	http://amigo.geneontology.org/amigo/term/GO:0060548
sucrose catabolic process	Gene Ontology	GO:0005987	1	10	0.156198	0.350976	Cao1_scaffold_3-gene-1505.6	http://amigo.geneontology.org/amigo/term/GO:0005987
phenylpropanoid biosynthetic process	Gene Ontology	GO:0009699	1	10	0.156198	0.350976	Cao1_scaffold_3-gene-1182.35	http://amigo.geneontology.org/amigo/term/GO:0009699
lignin metabolic process	Gene Ontology	GO:0009808	1	10	0.156198	0.350976	Cao1_scaffold_3-gene-1182.35	http://amigo.geneontology.org/amigo/term/GO:0009808
MCM complex	Gene Ontology	GO:0042555	1	10	0.156198	0.350976	Cao1_scaffold_3-gene-933.83	http://amigo.geneontology.org/amigo/term/GO:0042555
negative regulation of cell growth	Gene Ontology	GO:0030308	1	10	0.156198	0.350976	Cao1_scaffold_10-gene-1943.29	http://amigo.geneontology.org/amigo/term/GO:0030308
sinapyl alcohol dehydrogenase activity	Gene Ontology	GO:0052747	1	10	0.156198	0.350976	Cao1_scaffold_8-gene-1105.0	http://amigo.geneontology.org/amigo/term/GO:0052747
triglyceride lipase activity	Gene Ontology	GO:0004806	1	10	0.156198	0.350976	Cao1_scaffold_10-gene-2126.56	http://amigo.geneontology.org/amigo/term/GO:0004806
spliceosomal snRNP assembly	Gene Ontology	GO:0000387	1	10	0.156198	0.350976	Cao1_scaffold_5-gene-628.20	http://amigo.geneontology.org/amigo/term/GO:0000387
hydro-lyase activity	Gene Ontology	GO:0016836	1	10	0.156198	0.350976	Cao1_scaffold_13-gene-1725.1	http://amigo.geneontology.org/amigo/term/GO:0016836
aspartic-type endopeptidase activity	Gene Ontology	GO:0004190	2	44	0.156547	0.350976	Cao1_scaffold_12-gene-1348.9|Cao1_scaffold_1-gene-2146.3	http://amigo.geneontology.org/amigo/term/GO:0004190
gravitropism	Gene Ontology	GO:0009630	2	44	0.156547	0.350976	Cao1_scaffold_1-gene-1089.8|Cao1_scaffold_13-gene-68.4	http://amigo.geneontology.org/amigo/term/GO:0009630
response to water deprivation	Gene Ontology	GO:0009414	7	282	0.157338	0.351724	Cao1_scaffold_5-gene-1371.0|Cao1_scaffold_1-gene-1261.16|Cao1_scaffold_15-gene-249.4|Cao1_scaffold_7-gene-1849.51|Cao1_scaffold_1-gene-563.34|Cao1_scaffold_2-gene-43.26|Cao1_scaffold_1-gene-372.16	http://amigo.geneontology.org/amigo/term/GO:0009414
plant-type vacuole	Gene Ontology	GO:0000325	2	45	0.161938	0.355354	Cao1_scaffold_4-gene-1198.19|Cao1_scaffold_13-gene-1725.1	http://amigo.geneontology.org/amigo/term/GO:0000325
negative regulation of abscisic acid-activated signaling pathway	Gene Ontology	GO:0009788	2	45	0.161938	0.355354	Cao1_scaffold_8-gene-63.19|Cao1_scaffold_10-gene-1943.29	http://amigo.geneontology.org/amigo/term/GO:0009788
defense response to fungus, incompatible interaction	Gene Ontology	GO:0009817	2	45	0.161938	0.355354	Cao1_scaffold_3-gene-1158.4|Cao1_scaffold_14-gene-712.9	http://amigo.geneontology.org/amigo/term/GO:0009817
proteolysis involved in cellular protein catabolic process	Gene Ontology	GO:0051603	2	45	0.161938	0.355354	Cao1_scaffold_14-gene-774.15|Cao1_scaffold_2-gene-942.7	http://amigo.geneontology.org/amigo/term/GO:0051603
response to osmotic stress	Gene Ontology	GO:0006970	4	135	0.165282	0.355354	Cao1_scaffold_3-gene-924.44|Cao1_scaffold_15-gene-249.4|Cao1_scaffold_5-gene-1337.5|Cao1_scaffold_13-gene-1725.1	http://amigo.geneontology.org/amigo/term/GO:0006970
xenobiotic transmembrane transporter activity	Gene Ontology	GO:0042910	2	46	0.167361	0.355354	Cao1_scaffold_4-gene-379.28|Cao1_scaffold_11-gene-1362.3	http://amigo.geneontology.org/amigo/term/GO:0042910
xyloglucan metabolic process	Gene Ontology	GO:0010411	2	46	0.167361	0.355354	Cao1_scaffold_6-gene-786.28|Cao1_scaffold_8-gene-621.29	http://amigo.geneontology.org/amigo/term/GO:0010411
response to salt stress	Gene Ontology	GO:0009651	8	340	0.167578	0.355354	Cao1_scaffold_8-gene-1102.2|Cao1_scaffold_7-gene-1849.51|Cao1_scaffold_1-gene-563.34|Cao1_scaffold_1-gene-2105.16|Cao1_scaffold_2-gene-43.26|Cao1_scaffold_13-gene-1725.1|Cao1_scaffold_1-gene-372.16|Cao1_scaffold_3-gene-76.46	http://amigo.geneontology.org/amigo/term/GO:0009651
abscisic acid biosynthetic process	Gene Ontology	GO:0009688	1	11	0.169128	0.355354	Cao1_scaffold_1-gene-1261.16	http://amigo.geneontology.org/amigo/term/GO:0009688
protein storage vacuole	Gene Ontology	GO:0000326	1	11	0.169128	0.355354	Cao1_scaffold_14-gene-774.15	http://amigo.geneontology.org/amigo/term/GO:0000326
cellular heat acclimation	Gene Ontology	GO:0070370	1	11	0.169128	0.355354	Cao1_scaffold_1-gene-1089.8	http://amigo.geneontology.org/amigo/term/GO:0070370
sucrose alpha-glucosidase activity	Gene Ontology	GO:0004575	1	11	0.169128	0.355354	Cao1_scaffold_3-gene-1505.6	http://amigo.geneontology.org/amigo/term/GO:0004575
mRNA 3'-UTR binding	Gene Ontology	GO:0003730	1	11	0.169128	0.355354	Cao1_scaffold_5-gene-228.87	http://amigo.geneontology.org/amigo/term/GO:0003730
indole-3-pyruvate monooxygenase activity	Gene Ontology	GO:0103075	1	11	0.169128	0.355354	Cao1_scaffold_14-gene-1259.57	http://amigo.geneontology.org/amigo/term/GO:0103075
chloroplast RNA processing	Gene Ontology	GO:0031425	1	11	0.169128	0.355354	Cao1_scaffold_1-gene-747.23	http://amigo.geneontology.org/amigo/term/GO:0031425
cinnamyl-alcohol dehydrogenase activity	Gene Ontology	GO:0045551	1	11	0.169128	0.355354	Cao1_scaffold_8-gene-1105.0	http://amigo.geneontology.org/amigo/term/GO:0045551
indoleacetic acid biosynthetic process	Gene Ontology	GO:0009684	1	11	0.169128	0.355354	Cao1_scaffold_13-gene-145.5	http://amigo.geneontology.org/amigo/term/GO:0009684
peroxisome fission	Gene Ontology	GO:0016559	1	11	0.169128	0.355354	Cao1_scaffold_10-gene-634.18	http://amigo.geneontology.org/amigo/term/GO:0016559
phosphatidylcholine metabolic process	Gene Ontology	GO:0046470	1	11	0.169128	0.355354	Cao1_scaffold_15-gene-589.3	http://amigo.geneontology.org/amigo/term/GO:0046470
electron transport chain	Gene Ontology	GO:0022900	1	11	0.169128	0.355354	Cao1_scaffold_5-gene-160.50	http://amigo.geneontology.org/amigo/term/GO:0022900
nitrate import	Gene Ontology	GO:1902025	1	11	0.169128	0.355354	Cao1_scaffold_3-gene-924.44	http://amigo.geneontology.org/amigo/term/GO:1902025
mRNA catabolic process	Gene Ontology	GO:0006402	1	11	0.169128	0.355354	Cao1_scaffold_1-gene-1089.8	http://amigo.geneontology.org/amigo/term/GO:0006402
proton transmembrane transport	Gene Ontology	GO:1902600	2	47	0.172816	0.361372	Cao1_scaffold_3-gene-1672.27|Cao1_scaffold_10-gene-127.2	http://amigo.geneontology.org/amigo/term/GO:1902600
negative regulation of flower development	Gene Ontology	GO:0009910	2	48	0.178299	0.361372	Cao1_scaffold_2-gene-974.13|Cao1_scaffold_10-gene-513.3	http://amigo.geneontology.org/amigo/term/GO:0009910
gene silencing	Gene Ontology	GO:0016458	1	12	0.181861	0.361372	Cao1_scaffold_15-gene-1364.11	http://amigo.geneontology.org/amigo/term/GO:0016458
kinetochore	Gene Ontology	GO:0000776	1	12	0.181861	0.361372	Cao1_scaffold_2-gene-829.16	http://amigo.geneontology.org/amigo/term/GO:0000776
N-acylphosphatidylethanolamine-specific phospholipase D activity	Gene Ontology	GO:0070290	1	12	0.181861	0.361372	Cao1_scaffold_15-gene-589.3	http://amigo.geneontology.org/amigo/term/GO:0070290
response to metal ion	Gene Ontology	GO:0010038	1	12	0.181861	0.361372	Cao1_scaffold_8-gene-1105.0	http://amigo.geneontology.org/amigo/term/GO:0010038
plastid organization	Gene Ontology	GO:0009657	1	12	0.181861	0.361372	Cao1_scaffold_8-gene-271.30	http://amigo.geneontology.org/amigo/term/GO:0009657
phospholipase D activity	Gene Ontology	GO:0004630	1	12	0.181861	0.361372	Cao1_scaffold_15-gene-589.3	http://amigo.geneontology.org/amigo/term/GO:0004630
positive regulation of circadian rhythm	Gene Ontology	GO:0042753	1	12	0.181861	0.361372	Cao1_scaffold_3-gene-76.46	http://amigo.geneontology.org/amigo/term/GO:0042753
phloem transport	Gene Ontology	GO:0010233	1	12	0.181861	0.361372	Cao1_scaffold_1-gene-364.21	http://amigo.geneontology.org/amigo/term/GO:0010233
regulation of phenylpropanoid metabolic process	Gene Ontology	GO:2000762	1	12	0.181861	0.361372	Cao1_scaffold_7-gene-628.5	http://amigo.geneontology.org/amigo/term/GO:2000762
MAP kinase kinase activity	Gene Ontology	GO:0004708	1	12	0.181861	0.361372	Cao1_scaffold_14-gene-480.44	http://amigo.geneontology.org/amigo/term/GO:0004708
pattern recognition receptor signaling pathway	Gene Ontology	GO:0002221	1	12	0.181861	0.361372	Cao1_scaffold_1-gene-2105.16	http://amigo.geneontology.org/amigo/term/GO:0002221
response to photooxidative stress	Gene Ontology	GO:0080183	1	12	0.181861	0.361372	Cao1_scaffold_4-gene-77.44	http://amigo.geneontology.org/amigo/term/GO:0080183
THO complex	Gene Ontology	GO:0000347	1	12	0.181861	0.361372	Cao1_scaffold_3-gene-933.83	http://amigo.geneontology.org/amigo/term/GO:0000347
cellular copper ion homeostasis	Gene Ontology	GO:0006878	1	12	0.181861	0.361372	Cao1_scaffold_8-gene-450.2	http://amigo.geneontology.org/amigo/term/GO:0006878
regulation of mitotic cell cycle	Gene Ontology	GO:0007346	1	12	0.181861	0.361372	Cao1_scaffold_11-gene-1120.28	http://amigo.geneontology.org/amigo/term/GO:0007346
negative regulation of gene expression	Gene Ontology	GO:0010629	1	12	0.181861	0.361372	Cao1_scaffold_5-gene-1194.7	http://amigo.geneontology.org/amigo/term/GO:0010629
CoA-ligase activity	Gene Ontology	GO:0016405	1	12	0.181861	0.361372	Cao1_scaffold_8-gene-884.18	http://amigo.geneontology.org/amigo/term/GO:0016405
copper ion transmembrane transporter activity	Gene Ontology	GO:0005375	1	12	0.181861	0.361372	Cao1_scaffold_8-gene-450.2	http://amigo.geneontology.org/amigo/term/GO:0005375
cyclin-dependent protein kinase holoenzyme complex	Gene Ontology	GO:0000307	2	50	0.189342	0.374304	Cao1_scaffold_10-gene-1755.4|Cao1_scaffold_12-gene-1650.30	http://amigo.geneontology.org/amigo/term/GO:0000307
4-coumarate-CoA ligase activity	Gene Ontology	GO:0016207	1	13	0.194399	0.374692	Cao1_scaffold_8-gene-884.18	http://amigo.geneontology.org/amigo/term/GO:0016207
2 iron, 2 sulfur cluster binding	Gene Ontology	GO:0051537	1	13	0.194399	0.374692	Cao1_scaffold_5-gene-160.50	http://amigo.geneontology.org/amigo/term/GO:0051537
protein tyrosine/serine/threonine phosphatase activity	Gene Ontology	GO:0008138	1	13	0.194399	0.374692	Cao1_scaffold_4-gene-287.36	http://amigo.geneontology.org/amigo/term/GO:0008138
beta-amyrin synthase activity	Gene Ontology	GO:0042300	1	13	0.194399	0.374692	Cao1_scaffold_4-gene-252.3	http://amigo.geneontology.org/amigo/term/GO:0042300
immune response	Gene Ontology	GO:0006955	1	13	0.194399	0.374692	Cao1_scaffold_8-gene-1105.0	http://amigo.geneontology.org/amigo/term/GO:0006955
L-phenylalanine biosynthetic process	Gene Ontology	GO:0009094	1	13	0.194399	0.374692	Cao1_scaffold_7-gene-1147.38	http://amigo.geneontology.org/amigo/term/GO:0009094
cell wall organization	Gene Ontology	GO:0071555	1	13	0.194399	0.374692	Cao1_scaffold_5-gene-787.0	http://amigo.geneontology.org/amigo/term/GO:0071555
tetrahydrofolate interconversion	Gene Ontology	GO:0035999	1	13	0.194399	0.374692	Cao1_scaffold_4-gene-987.16	http://amigo.geneontology.org/amigo/term/GO:0035999
integral component of peroxisomal membrane	Gene Ontology	GO:0005779	1	13	0.194399	0.374692	Cao1_scaffold_10-gene-634.18	http://amigo.geneontology.org/amigo/term/GO:0005779
manganese ion binding	Gene Ontology	GO:0030145	2	51	0.194898	0.374692	Cao1_scaffold_2-gene-1234.34|Cao1_scaffold_2-gene-1236.45	http://amigo.geneontology.org/amigo/term/GO:0030145
carbohydrate transmembrane transporter activity	Gene Ontology	GO:0015144	2	51	0.194898	0.374692	Cao1_scaffold_6-gene-1149.2|Cao1_scaffold_1-gene-372.16	http://amigo.geneontology.org/amigo/term/GO:0015144
protein glycosylation	Gene Ontology	GO:0006486	3	98	0.20201	0.381263	Cao1_scaffold_11-gene-465.9|Cao1_scaffold_11-gene-604.1|Cao1_scaffold_8-gene-415.0	http://amigo.geneontology.org/amigo/term/GO:0006486
phloem or xylem histogenesis	Gene Ontology	GO:0010087	2	53	0.206069	0.381263	Cao1_scaffold_1-gene-1089.8|Cao1_scaffold_13-gene-145.5	http://amigo.geneontology.org/amigo/term/GO:0010087
Golgi membrane	Gene Ontology	GO:0000139	2	53	0.206069	0.381263	Cao1_scaffold_11-gene-604.1|Cao1_scaffold_14-gene-1259.57	http://amigo.geneontology.org/amigo/term/GO:0000139
chitin binding	Gene Ontology	GO:0008061	1	14	0.206745	0.381263	Cao1_scaffold_8-gene-597.8	http://amigo.geneontology.org/amigo/term/GO:0008061
basic amino acid transmembrane transporter activity	Gene Ontology	GO:0015174	1	14	0.206745	0.381263	Cao1_scaffold_4-gene-70.28	http://amigo.geneontology.org/amigo/term/GO:0015174
photosystem I assembly	Gene Ontology	GO:0048564	1	14	0.206745	0.381263	Cao1_scaffold_4-gene-77.44	http://amigo.geneontology.org/amigo/term/GO:0048564
negative regulation of programmed cell death	Gene Ontology	GO:0043069	1	14	0.206745	0.381263	Cao1_scaffold_13-gene-1725.1	http://amigo.geneontology.org/amigo/term/GO:0043069
regulation of chlorophyll biosynthetic process	Gene Ontology	GO:0010380	1	14	0.206745	0.381263	Cao1_scaffold_2-gene-974.13	http://amigo.geneontology.org/amigo/term/GO:0010380
triterpenoid biosynthetic process	Gene Ontology	GO:0016104	1	14	0.206745	0.381263	Cao1_scaffold_4-gene-252.3	http://amigo.geneontology.org/amigo/term/GO:0016104
pollen wall assembly	Gene Ontology	GO:0010208	1	14	0.206745	0.381263	Cao1_scaffold_15-gene-1307.14	http://amigo.geneontology.org/amigo/term/GO:0010208
cortical cytoskeleton organization	Gene Ontology	GO:0030865	1	14	0.206745	0.381263	Cao1_scaffold_5-gene-1310.21	http://amigo.geneontology.org/amigo/term/GO:0030865
transmembrane receptor protein tyrosine kinase activity	Gene Ontology	GO:0004714	1	14	0.206745	0.381263	Cao1_scaffold_3-gene-924.44	http://amigo.geneontology.org/amigo/term/GO:0004714
response to arsenic-containing substance	Gene Ontology	GO:0046685	1	14	0.206745	0.381263	Cao1_scaffold_8-gene-1105.0	http://amigo.geneontology.org/amigo/term/GO:0046685
cell fate specification	Gene Ontology	GO:0001708	1	14	0.206745	0.381263	Cao1_scaffold_15-gene-1206.12	http://amigo.geneontology.org/amigo/term/GO:0001708
maintenance of root meristem identity	Gene Ontology	GO:0010078	1	14	0.206745	0.381263	Cao1_scaffold_13-gene-145.5	http://amigo.geneontology.org/amigo/term/GO:0010078
lanosterol synthase activity	Gene Ontology	GO:0000250	1	14	0.206745	0.381263	Cao1_scaffold_4-gene-252.3	http://amigo.geneontology.org/amigo/term/GO:0000250
enzyme inhibitor activity	Gene Ontology	GO:0004857	2	54	0.211681	0.388502	Cao1_scaffold_10-gene-670.16|Cao1_scaffold_15-gene-169.2	http://amigo.geneontology.org/amigo/term/GO:0004857
microtubule motor activity	Gene Ontology	GO:0003777	2	54	0.211681	0.388502	Cao1_scaffold_8-gene-676.4|Cao1_scaffold_9-gene-1108.6	http://amigo.geneontology.org/amigo/term/GO:0003777
cell wall biogenesis	Gene Ontology	GO:0042546	2	55	0.217307	0.39057	Cao1_scaffold_6-gene-786.28|Cao1_scaffold_8-gene-621.29	http://amigo.geneontology.org/amigo/term/GO:0042546
aromatic amino acid family biosynthetic process	Gene Ontology	GO:0009073	1	15	0.218902	0.39057	Cao1_scaffold_10-gene-226.2	http://amigo.geneontology.org/amigo/term/GO:0009073
strictosidine synthase activity	Gene Ontology	GO:0016844	1	15	0.218902	0.39057	Cao1_scaffold_9-gene-1048.9	http://amigo.geneontology.org/amigo/term/GO:0016844
chloroplast rRNA processing	Gene Ontology	GO:1901259	1	15	0.218902	0.39057	Cao1_scaffold_3-gene-134.11	http://amigo.geneontology.org/amigo/term/GO:1901259
plant organ morphogenesis	Gene Ontology	GO:1905392	1	15	0.218902	0.39057	Cao1_scaffold_5-gene-1337.5	http://amigo.geneontology.org/amigo/term/GO:1905392
fatty acid binding	Gene Ontology	GO:0005504	1	15	0.218902	0.39057	Cao1_scaffold_15-gene-1342.20	http://amigo.geneontology.org/amigo/term/GO:0005504
stomatal closure	Gene Ontology	GO:0090332	1	15	0.218902	0.39057	Cao1_scaffold_3-gene-1390.4	http://amigo.geneontology.org/amigo/term/GO:0090332
response to fructose	Gene Ontology	GO:0009750	1	15	0.218902	0.39057	Cao1_scaffold_1-gene-1261.16	http://amigo.geneontology.org/amigo/term/GO:0009750
regulation of gene expression, epigenetic	Gene Ontology	GO:0040029	1	15	0.218902	0.39057	Cao1_scaffold_1-gene-1089.8	http://amigo.geneontology.org/amigo/term/GO:0040029
channel activity	Gene Ontology	GO:0015267	1	15	0.218902	0.39057	Cao1_scaffold_7-gene-1849.51	http://amigo.geneontology.org/amigo/term/GO:0015267
ribosomal large subunit biogenesis	Gene Ontology	GO:0042273	1	15	0.218902	0.39057	Cao1_scaffold_7-gene-161.29	http://amigo.geneontology.org/amigo/term/GO:0042273
regulation of stomatal movement	Gene Ontology	GO:0010119	2	56	0.222946	0.393223	Cao1_scaffold_8-gene-1077.13|Cao1_scaffold_8-gene-1079.8	http://amigo.geneontology.org/amigo/term/GO:0010119
microtubule-based movement	Gene Ontology	GO:0007018	2	56	0.222946	0.393223	Cao1_scaffold_8-gene-676.4|Cao1_scaffold_9-gene-1108.6	http://amigo.geneontology.org/amigo/term/GO:0007018
plant-type secondary cell wall biogenesis	Gene Ontology	GO:0009834	2	56	0.222946	0.393223	Cao1_scaffold_13-gene-1120.3|Cao1_scaffold_8-gene-676.4	http://amigo.geneontology.org/amigo/term/GO:0009834
innate immune response	Gene Ontology	GO:0045087	2	56	0.222946	0.393223	Cao1_scaffold_8-gene-597.8|Cao1_scaffold_4-gene-1437.30	http://amigo.geneontology.org/amigo/term/GO:0045087
ATP binding	Gene Ontology	GO:0005524	13	653	0.224804	0.395416	Cao1_scaffold_11-gene-103.36|Cao1_scaffold_3-gene-47.0|Cao1_scaffold_5-gene-1508.39|Cao1_scaffold_4-gene-1552.48|Cao1_scaffold_4-gene-1480.26|Cao1_scaffold_9-gene-639.4|Cao1_scaffold_3-gene-856.25|Cao1_scaffold_3-gene-1390.4|Cao1_scaffold_13-gene-429.10|Cao1_scaffold_4-gene-1517.10|Cao1_scaffold_4-gene-1490.9|Cao1_scaffold_6-gene-1364.21|Cao1_scaffold_8-gene-501.19	http://amigo.geneontology.org/amigo/term/GO:0005524
quercetin 3-O-glucosyltransferase activity	Gene Ontology	GO:0080043	2	57	0.228596	0.395416	Cao1_scaffold_3-gene-1058.28|Cao1_scaffold_5-gene-910.44	http://amigo.geneontology.org/amigo/term/GO:0080043
RNA polymerase II transcription regulator complex	Gene Ontology	GO:0090575	1	16	0.230873	0.395416	Cao1_scaffold_13-gene-175.5	http://amigo.geneontology.org/amigo/term/GO:0090575
response to mannitol	Gene Ontology	GO:0010555	1	16	0.230873	0.395416	Cao1_scaffold_3-gene-924.44	http://amigo.geneontology.org/amigo/term/GO:0010555
defense response by callose deposition in cell wall	Gene Ontology	GO:0052544	1	16	0.230873	0.395416	Cao1_scaffold_8-gene-1105.0	http://amigo.geneontology.org/amigo/term/GO:0052544
regulation of leaf development	Gene Ontology	GO:2000024	1	16	0.230873	0.395416	Cao1_scaffold_14-gene-1259.57	http://amigo.geneontology.org/amigo/term/GO:2000024
ubiquinone biosynthetic process	Gene Ontology	GO:0006744	1	16	0.230873	0.395416	Cao1_scaffold_3-gene-1182.35	http://amigo.geneontology.org/amigo/term/GO:0006744
plant organ development	Gene Ontology	GO:0099402	1	16	0.230873	0.395416	Cao1_scaffold_7-gene-1114.5	http://amigo.geneontology.org/amigo/term/GO:0099402
DNA duplex unwinding	Gene Ontology	GO:0032508	1	16	0.230873	0.395416	Cao1_scaffold_2-gene-486.9	http://amigo.geneontology.org/amigo/term/GO:0032508
starch metabolic process	Gene Ontology	GO:0005982	1	16	0.230873	0.395416	Cao1_scaffold_3-gene-1505.6	http://amigo.geneontology.org/amigo/term/GO:0005982
proteasome regulatory particle, base subcomplex	Gene Ontology	GO:0008540	1	16	0.230873	0.395416	Cao1_scaffold_15-gene-562.29	http://amigo.geneontology.org/amigo/term/GO:0008540
methylated histone binding	Gene Ontology	GO:0035064	1	16	0.230873	0.395416	Cao1_scaffold_1-gene-563.34	http://amigo.geneontology.org/amigo/term/GO:0035064
beta-glucosidase activity	Gene Ontology	GO:0008422	2	58	0.234255	0.399429	Cao1_scaffold_7-gene-1106.31|Cao1_scaffold_1-gene-2105.16	http://amigo.geneontology.org/amigo/term/GO:0008422
brassinosteroid mediated signaling pathway	Gene Ontology	GO:0009742	2	58	0.234255	0.399429	Cao1_scaffold_5-gene-194.57|Cao1_scaffold_2-gene-1656.23	http://amigo.geneontology.org/amigo/term/GO:0009742
RNA polymerase II cis-regulatory region sequence-specific DNA binding	Gene Ontology	GO:0000978	3	107	0.238048	0.404104	Cao1_scaffold_8-gene-432.15|Cao1_scaffold_10-gene-442.21|Cao1_scaffold_15-gene-1206.12	http://amigo.geneontology.org/amigo/term/GO:0000978
unsaturated fatty acid biosynthetic process	Gene Ontology	GO:0006636	1	17	0.242662	0.407438	Cao1_scaffold_5-gene-713.3	http://amigo.geneontology.org/amigo/term/GO:0006636
cotyledon vascular tissue pattern formation	Gene Ontology	GO:0010588	1	17	0.242662	0.407438	Cao1_scaffold_13-gene-145.5	http://amigo.geneontology.org/amigo/term/GO:0010588
amino acid transport	Gene Ontology	GO:0006865	1	17	0.242662	0.407438	Cao1_scaffold_4-gene-70.28	http://amigo.geneontology.org/amigo/term/GO:0006865
photosynthetic electron transport in photosystem I	Gene Ontology	GO:0009773	1	17	0.242662	0.407438	Cao1_scaffold_9-gene-177.0	http://amigo.geneontology.org/amigo/term/GO:0009773
root morphogenesis	Gene Ontology	GO:0010015	1	17	0.242662	0.407438	Cao1_scaffold_1-gene-364.21	http://amigo.geneontology.org/amigo/term/GO:0010015
nucleic acid binding	Gene Ontology	GO:0003676	5	214	0.246128	0.411462	Cao1_scaffold_7-gene-1119.1|Cao1_scaffold_1-gene-1089.8|Cao1_scaffold_1-gene-1076.22|Cao1_scaffold_13-gene-763.21|Cao1_scaffold_1-gene-831.31	http://amigo.geneontology.org/amigo/term/GO:0003676
response to bacterium	Gene Ontology	GO:0009617	3	110	0.250301	0.416253	Cao1_scaffold_8-gene-501.19|Cao1_scaffold_9-gene-495.0|Cao1_scaffold_13-gene-68.5	http://amigo.geneontology.org/amigo/term/GO:0009617
proton-transporting ATPase activity, rotational mechanism	Gene Ontology	GO:0046961	1	18	0.254269	0.416253	Cao1_scaffold_10-gene-127.2	http://amigo.geneontology.org/amigo/term/GO:0046961
inflorescence development	Gene Ontology	GO:0010229	1	18	0.254269	0.416253	Cao1_scaffold_14-gene-1259.57	http://amigo.geneontology.org/amigo/term/GO:0010229
response to light intensity	Gene Ontology	GO:0009642	1	18	0.254269	0.416253	Cao1_scaffold_1-gene-2105.16	http://amigo.geneontology.org/amigo/term/GO:0009642
secondary shoot formation	Gene Ontology	GO:0010223	1	18	0.254269	0.416253	Cao1_scaffold_10-gene-2062.7	http://amigo.geneontology.org/amigo/term/GO:0010223
very long-chain fatty acid metabolic process	Gene Ontology	GO:0000038	1	18	0.254269	0.416253	Cao1_scaffold_10-gene-727.12	http://amigo.geneontology.org/amigo/term/GO:0000038
lipid biosynthetic process	Gene Ontology	GO:0008610	1	18	0.254269	0.416253	Cao1_scaffold_5-gene-713.3	http://amigo.geneontology.org/amigo/term/GO:0008610
carbonate dehydratase activity	Gene Ontology	GO:0004089	1	18	0.254269	0.416253	Cao1_scaffold_13-gene-1725.1	http://amigo.geneontology.org/amigo/term/GO:0004089
plant-type vacuole membrane	Gene Ontology	GO:0009705	3	111	0.254407	0.416253	Cao1_scaffold_6-gene-1149.2|Cao1_scaffold_15-gene-192.38|Cao1_scaffold_13-gene-1725.1	http://amigo.geneontology.org/amigo/term/GO:0009705
cysteine-type endopeptidase activity	Gene Ontology	GO:0004197	2	63	0.262642	0.423029	Cao1_scaffold_14-gene-774.15|Cao1_scaffold_2-gene-942.7	http://amigo.geneontology.org/amigo/term/GO:0004197
root development	Gene Ontology	GO:0048364	4	166	0.26401	0.423029	Cao1_scaffold_11-gene-604.1|Cao1_scaffold_2-gene-43.26|Cao1_scaffold_10-gene-1943.29|Cao1_scaffold_13-gene-145.5	http://amigo.geneontology.org/amigo/term/GO:0048364
seed dormancy process	Gene Ontology	GO:0010162	1	19	0.2657	0.423029	Cao1_scaffold_10-gene-513.3	http://amigo.geneontology.org/amigo/term/GO:0010162
defense response to Gram-negative bacterium	Gene Ontology	GO:0050829	1	19	0.2657	0.423029	Cao1_scaffold_10-gene-2043.21	http://amigo.geneontology.org/amigo/term/GO:0050829
maintenance of shoot apical meristem identity	Gene Ontology	GO:0010492	1	19	0.2657	0.423029	Cao1_scaffold_5-gene-1337.5	http://amigo.geneontology.org/amigo/term/GO:0010492
amino acid binding	Gene Ontology	GO:0016597	1	19	0.2657	0.423029	Cao1_scaffold_4-gene-987.16	http://amigo.geneontology.org/amigo/term/GO:0016597
glutathione binding	Gene Ontology	GO:0043295	1	19	0.2657	0.423029	Cao1_scaffold_3-gene-1183.1	http://amigo.geneontology.org/amigo/term/GO:0043295
oligopeptide transport	Gene Ontology	GO:0006857	1	19	0.2657	0.423029	Cao1_scaffold_6-gene-1252.12	http://amigo.geneontology.org/amigo/term/GO:0006857
negative gravitropism	Gene Ontology	GO:0009959	1	19	0.2657	0.423029	Cao1_scaffold_13-gene-68.4	http://amigo.geneontology.org/amigo/term/GO:0009959
DNA unwinding involved in DNA replication	Gene Ontology	GO:0006268	1	19	0.2657	0.423029	Cao1_scaffold_3-gene-933.83	http://amigo.geneontology.org/amigo/term/GO:0006268
phospholipid catabolic process	Gene Ontology	GO:0009395	1	19	0.2657	0.423029	Cao1_scaffold_15-gene-589.3	http://amigo.geneontology.org/amigo/term/GO:0009395
terpenoid biosynthetic process	Gene Ontology	GO:0016114	1	19	0.2657	0.423029	Cao1_scaffold_4-gene-399.4	http://amigo.geneontology.org/amigo/term/GO:0016114
methyl-CpG binding	Gene Ontology	GO:0008327	1	20	0.276955	0.438227	Cao1_scaffold_10-gene-2062.7	http://amigo.geneontology.org/amigo/term/GO:0008327
histone binding	Gene Ontology	GO:0042393	2	66	0.279693	0.44165	Cao1_scaffold_1-gene-563.34|Cao1_scaffold_10-gene-2062.7	http://amigo.geneontology.org/amigo/term/GO:0042393
regulation of transcription, DNA-templated	Gene Ontology	GO:0006355	24	1351	0.284445	0.443891	Cao1_scaffold_8-gene-63.19|Cao1_scaffold_7-gene-580.23|Cao1_scaffold_5-gene-1337.5|Cao1_scaffold_8-gene-271.30|Cao1_scaffold_10-gene-1845.18|Cao1_scaffold_10-gene-2062.7|Cao1_scaffold_1-gene-563.34|Cao1_scaffold_9-gene-1056.15|Cao1_scaffold_10-gene-442.21|Cao1_scaffold_8-gene-691.16|Cao1_scaffold_13-gene-175.5|Cao1_scaffold_7-gene-581.0|Cao1_scaffold_11-gene-1291.20|Cao1_scaffold_3-gene-630.7|Cao…	http://amigo.geneontology.org/amigo/term/GO:0006355
negative regulation of catalytic activity	Gene Ontology	GO:0043086	2	67	0.285371	0.443891	Cao1_scaffold_10-gene-670.16|Cao1_scaffold_15-gene-169.2	http://amigo.geneontology.org/amigo/term/GO:0043086
3-oxo-lignoceronyl-CoA synthase activity	Gene Ontology	GO:0102338	1	21	0.288038	0.443891	Cao1_scaffold_10-gene-727.12	http://amigo.geneontology.org/amigo/term/GO:0102338
3-oxo-cerotoyl-CoA synthase activity	Gene Ontology	GO:0102337	1	21	0.288038	0.443891	Cao1_scaffold_10-gene-727.12	http://amigo.geneontology.org/amigo/term/GO:0102337
DNA endoreduplication	Gene Ontology	GO:0042023	1	21	0.288038	0.443891	Cao1_scaffold_10-gene-1755.4	http://amigo.geneontology.org/amigo/term/GO:0042023
poly(A) binding	Gene Ontology	GO:0008143	1	21	0.288038	0.443891	Cao1_scaffold_5-gene-228.87	http://amigo.geneontology.org/amigo/term/GO:0008143
very-long-chain 3-ketoacyl-CoA synthase activity	Gene Ontology	GO:0102756	1	21	0.288038	0.443891	Cao1_scaffold_10-gene-727.12	http://amigo.geneontology.org/amigo/term/GO:0102756
DNA replication initiation	Gene Ontology	GO:0006270	1	21	0.288038	0.443891	Cao1_scaffold_12-gene-1562.49	http://amigo.geneontology.org/amigo/term/GO:0006270
anther dehiscence	Gene Ontology	GO:0009901	1	21	0.288038	0.443891	Cao1_scaffold_11-gene-415.19	http://amigo.geneontology.org/amigo/term/GO:0009901
3-oxo-arachidoyl-CoA synthase activity	Gene Ontology	GO:0102336	1	21	0.288038	0.443891	Cao1_scaffold_10-gene-727.12	http://amigo.geneontology.org/amigo/term/GO:0102336
seed development	Gene Ontology	GO:0048316	2	69	0.296713	0.45344	Cao1_scaffold_15-gene-249.4|Cao1_scaffold_11-gene-519.25	http://amigo.geneontology.org/amigo/term/GO:0048316
positive regulation of defense response to bacterium	Gene Ontology	GO:1900426	1	22	0.298952	0.45344	Cao1_scaffold_10-gene-2043.21	http://amigo.geneontology.org/amigo/term/GO:1900426
-	Gene Ontology	GO:0036459	1	22	0.298952	0.45344	Cao1_scaffold_10-gene-2021.0	http://amigo.geneontology.org/amigo/term/GO:0036459
response to temperature stimulus	Gene Ontology	GO:0009266	1	22	0.298952	0.45344	Cao1_scaffold_8-gene-501.19	http://amigo.geneontology.org/amigo/term/GO:0009266
suberin biosynthetic process	Gene Ontology	GO:0010345	1	22	0.298952	0.45344	Cao1_scaffold_3-gene-76.46	http://amigo.geneontology.org/amigo/term/GO:0010345
microgametogenesis	Gene Ontology	GO:0055046	1	22	0.298952	0.45344	Cao1_scaffold_15-gene-1307.14	http://amigo.geneontology.org/amigo/term/GO:0055046
lipid droplet	Gene Ontology	GO:0005811	1	22	0.298952	0.45344	Cao1_scaffold_4-gene-252.3	http://amigo.geneontology.org/amigo/term/GO:0005811
cytosolic ribosome	Gene Ontology	GO:0022626	4	178	0.304891	0.458879	Cao1_scaffold_7-gene-161.29|Cao1_scaffold_3-gene-1390.4|Cao1_scaffold_8-gene-63.19|Cao1_scaffold_7-gene-1106.31	http://amigo.geneontology.org/amigo/term/GO:0022626
hydrolase activity, hydrolyzing O-glycosyl compounds	Gene Ontology	GO:0004553	3	124	0.308418	0.458879	Cao1_scaffold_6-gene-786.28|Cao1_scaffold_8-gene-621.29|Cao1_scaffold_9-gene-111.30	http://amigo.geneontology.org/amigo/term/GO:0004553
histone acetylation	Gene Ontology	GO:0016573	1	23	0.309699	0.458879	Cao1_scaffold_10-gene-2062.7	http://amigo.geneontology.org/amigo/term/GO:0016573
pectate lyase activity	Gene Ontology	GO:0030570	1	23	0.309699	0.458879	Cao1_scaffold_3-gene-1609.45	http://amigo.geneontology.org/amigo/term/GO:0030570
negative regulation of seed germination	Gene Ontology	GO:0010187	1	23	0.309699	0.458879	Cao1_scaffold_3-gene-1390.4	http://amigo.geneontology.org/amigo/term/GO:0010187
protein import into chloroplast stroma	Gene Ontology	GO:0045037	1	23	0.309699	0.458879	Cao1_scaffold_13-gene-329.25	http://amigo.geneontology.org/amigo/term/GO:0045037
regulation of auxin polar transport	Gene Ontology	GO:2000012	1	23	0.309699	0.458879	Cao1_scaffold_13-gene-68.4	http://amigo.geneontology.org/amigo/term/GO:2000012
photosystem II oxygen evolving complex	Gene Ontology	GO:0009654	1	23	0.309699	0.458879	Cao1_scaffold_12-gene-704.36	http://amigo.geneontology.org/amigo/term/GO:0009654
trichome differentiation	Gene Ontology	GO:0010026	1	23	0.309699	0.458879	Cao1_scaffold_8-gene-63.19	http://amigo.geneontology.org/amigo/term/GO:0010026
regulation of salicylic acid mediated signaling pathway	Gene Ontology	GO:2000031	1	23	0.309699	0.458879	Cao1_scaffold_5-gene-713.3	http://amigo.geneontology.org/amigo/term/GO:2000031
regulation of cell population proliferation	Gene Ontology	GO:0042127	1	23	0.309699	0.458879	Cao1_scaffold_5-gene-1337.5	http://amigo.geneontology.org/amigo/term/GO:0042127
single-stranded DNA binding	Gene Ontology	GO:0003697	2	73	0.319305	0.467355	Cao1_scaffold_12-gene-1562.49|Cao1_scaffold_3-gene-933.83	http://amigo.geneontology.org/amigo/term/GO:0003697
aging	Gene Ontology	GO:0007568	1	24	0.320281	0.467355	Cao1_scaffold_10-gene-2043.21	http://amigo.geneontology.org/amigo/term/GO:0007568
peroxisome organization	Gene Ontology	GO:0007031	1	24	0.320281	0.467355	Cao1_scaffold_10-gene-634.18	http://amigo.geneontology.org/amigo/term/GO:0007031
protein tyrosine phosphatase activity	Gene Ontology	GO:0004725	1	24	0.320281	0.467355	Cao1_scaffold_4-gene-287.36	http://amigo.geneontology.org/amigo/term/GO:0004725
chitinase activity	Gene Ontology	GO:0004568	1	24	0.320281	0.467355	Cao1_scaffold_1-gene-2105.16	http://amigo.geneontology.org/amigo/term/GO:0004568
cell periphery	Gene Ontology	GO:0071944	1	24	0.320281	0.467355	Cao1_scaffold_5-gene-791.21	http://amigo.geneontology.org/amigo/term/GO:0071944
histone acetyltransferase activity	Gene Ontology	GO:0004402	1	24	0.320281	0.467355	Cao1_scaffold_10-gene-2062.7	http://amigo.geneontology.org/amigo/term/GO:0004402
response to auxin	Gene Ontology	GO:0009733	5	242	0.328502	0.474458	Cao1_scaffold_8-gene-271.30|Cao1_scaffold_3-gene-1815.16|Cao1_scaffold_11-gene-445.12|Cao1_scaffold_5-gene-824.43|Cao1_scaffold_7-gene-520.0	http://amigo.geneontology.org/amigo/term/GO:0009733
response to chitin	Gene Ontology	GO:0010200	3	129	0.329347	0.474458	Cao1_scaffold_10-gene-442.21|Cao1_scaffold_2-gene-366.36|Cao1_scaffold_12-gene-390.21	http://amigo.geneontology.org/amigo/term/GO:0010200
peroxisomal membrane	Gene Ontology	GO:0005778	1	25	0.330701	0.474458	Cao1_scaffold_10-gene-634.18	http://amigo.geneontology.org/amigo/term/GO:0005778
pectin biosynthetic process	Gene Ontology	GO:0045489	1	25	0.330701	0.474458	Cao1_scaffold_6-gene-584.38	http://amigo.geneontology.org/amigo/term/GO:0045489
protein transmembrane transporter activity	Gene Ontology	GO:0008320	1	25	0.330701	0.474458	Cao1_scaffold_13-gene-329.25	http://amigo.geneontology.org/amigo/term/GO:0008320
floral meristem determinacy	Gene Ontology	GO:0010582	1	25	0.330701	0.474458	Cao1_scaffold_14-gene-1259.57	http://amigo.geneontology.org/amigo/term/GO:0010582
cuticle development	Gene Ontology	GO:0042335	1	25	0.330701	0.474458	Cao1_scaffold_10-gene-727.12	http://amigo.geneontology.org/amigo/term/GO:0042335
posttranscriptional regulation of gene expression	Gene Ontology	GO:0010608	1	25	0.330701	0.474458	Cao1_scaffold_5-gene-1194.7	http://amigo.geneontology.org/amigo/term/GO:0010608
pollen exine formation	Gene Ontology	GO:0010584	1	25	0.330701	0.474458	Cao1_scaffold_11-gene-415.19	http://amigo.geneontology.org/amigo/term/GO:0010584
seed germination	Gene Ontology	GO:0009845	2	76	0.336135	0.481051	Cao1_scaffold_5-gene-1008.1|Cao1_scaffold_10-gene-513.3	http://amigo.geneontology.org/amigo/term/GO:0009845
cytoplasm	Gene Ontology	GO:0005737	66	4014	0.336548	0.481051	Cao1_scaffold_5-gene-628.20|Cao1_scaffold_3-gene-174.11|Cao1_scaffold_14-gene-1437.6|Cao1_scaffold_10-gene-155.4|Cao1_scaffold_4-gene-987.16|Cao1_scaffold_13-gene-175.5|Cao1_scaffold_7-gene-1900.24|Cao1_scaffold_11-gene-585.10|Cao1_scaffold_3-gene-1390.4|Cao1_scaffold_1-gene-1841.37|Cao1_scaffold_11-gene-794.56|Cao1_scaffold_13-gene-1462.3|Cao1_scaffold_6-gene-211.20|Cao1_scaffold_1-gene-831.31|C…	http://amigo.geneontology.org/amigo/term/GO:0005737
meristem maintenance	Gene Ontology	GO:0010073	1	26	0.340962	0.481101	Cao1_scaffold_15-gene-1364.11	http://amigo.geneontology.org/amigo/term/GO:0010073
polygalacturonate 4-alpha-galacturonosyltransferase activity	Gene Ontology	GO:0047262	1	26	0.340962	0.481101	Cao1_scaffold_6-gene-584.38	http://amigo.geneontology.org/amigo/term/GO:0047262
jasmonic acid biosynthetic process	Gene Ontology	GO:0009695	1	26	0.340962	0.481101	Cao1_scaffold_5-gene-713.3	http://amigo.geneontology.org/amigo/term/GO:0009695
proton-exporting ATPase activity, phosphorylative mechanism	Gene Ontology	GO:0008553	1	26	0.340962	0.481101	Cao1_scaffold_3-gene-1672.27	http://amigo.geneontology.org/amigo/term/GO:0008553
regulation of root meristem growth	Gene Ontology	GO:0010082	1	26	0.340962	0.481101	Cao1_scaffold_15-gene-1364.11	http://amigo.geneontology.org/amigo/term/GO:0010082
mannan synthase activity	Gene Ontology	GO:0051753	1	26	0.340962	0.481101	Cao1_scaffold_15-gene-30.26	http://amigo.geneontology.org/amigo/term/GO:0051753
red or far-red light signaling pathway	Gene Ontology	GO:0010017	1	26	0.340962	0.481101	Cao1_scaffold_3-gene-76.46	http://amigo.geneontology.org/amigo/term/GO:0010017
sequence-specific DNA binding	Gene Ontology	GO:0043565	9	487	0.35068	0.489076	Cao1_scaffold_7-gene-974.34|Cao1_scaffold_12-gene-521.17|Cao1_scaffold_7-gene-191.10|Cao1_scaffold_8-gene-271.30|Cao1_scaffold_6-gene-137.7|Cao1_scaffold_6-gene-1090.18|Cao1_scaffold_11-gene-1291.20|Cao1_scaffold_7-gene-972.19|Cao1_scaffold_9-gene-1056.15	http://amigo.geneontology.org/amigo/term/GO:0043565
cellulose synthase (UDP-forming) activity	Gene Ontology	GO:0016760	1	27	0.351066	0.489076	Cao1_scaffold_15-gene-30.26	http://amigo.geneontology.org/amigo/term/GO:0016760
cytoplasmic stress granule	Gene Ontology	GO:0010494	1	27	0.351066	0.489076	Cao1_scaffold_1-gene-1089.8	http://amigo.geneontology.org/amigo/term/GO:0010494
plant-type primary cell wall biogenesis	Gene Ontology	GO:0009833	1	27	0.351066	0.489076	Cao1_scaffold_15-gene-30.26	http://amigo.geneontology.org/amigo/term/GO:0009833
response to cold	Gene Ontology	GO:0009409	6	310	0.355754	0.493817	Cao1_scaffold_3-gene-174.11|Cao1_scaffold_5-gene-1337.5|Cao1_scaffold_8-gene-415.0|Cao1_scaffold_3-gene-1390.4|Cao1_scaffold_1-gene-2105.16|Cao1_scaffold_10-gene-727.12	http://amigo.geneontology.org/amigo/term/GO:0009409
DNA replication	Gene Ontology	GO:0006260	1	28	0.361016	0.497529	Cao1_scaffold_2-gene-486.9	http://amigo.geneontology.org/amigo/term/GO:0006260
response to red or far red light	Gene Ontology	GO:0009639	1	28	0.361016	0.497529	Cao1_scaffold_3-gene-76.46	http://amigo.geneontology.org/amigo/term/GO:0009639
poly(U) RNA binding	Gene Ontology	GO:0008266	1	28	0.361016	0.497529	Cao1_scaffold_5-gene-228.87	http://amigo.geneontology.org/amigo/term/GO:0008266
monovalent inorganic cation transport	Gene Ontology	GO:0015672	1	28	0.361016	0.497529	Cao1_scaffold_3-gene-1726.26	http://amigo.geneontology.org/amigo/term/GO:0015672
lipid metabolic process	Gene Ontology	GO:0006629	2	81	0.363894	0.500272	Cao1_scaffold_10-gene-2126.56|Cao1_scaffold_10-gene-2043.21	http://amigo.geneontology.org/amigo/term/GO:0006629
peptidyl-serine phosphorylation	Gene Ontology	GO:0018105	2	82	0.369395	0.500272	Cao1_scaffold_8-gene-881.19|Cao1_scaffold_3-gene-47.0	http://amigo.geneontology.org/amigo/term/GO:0018105
protein import into nucleus	Gene Ontology	GO:0006606	1	29	0.370813	0.500272	Cao1_scaffold_9-gene-234.37	http://amigo.geneontology.org/amigo/term/GO:0006606
cellular response to cold	Gene Ontology	GO:0070417	1	29	0.370813	0.500272	Cao1_scaffold_4-gene-287.36	http://amigo.geneontology.org/amigo/term/GO:0070417
monovalent cation:proton antiporter activity	Gene Ontology	GO:0005451	1	29	0.370813	0.500272	Cao1_scaffold_3-gene-1726.26	http://amigo.geneontology.org/amigo/term/GO:0005451
regulation of pH	Gene Ontology	GO:0006885	1	29	0.370813	0.500272	Cao1_scaffold_3-gene-1726.26	http://amigo.geneontology.org/amigo/term/GO:0006885
structural molecule activity	Gene Ontology	GO:0005198	1	29	0.370813	0.500272	Cao1_scaffold_11-gene-285.23	http://amigo.geneontology.org/amigo/term/GO:0005198
xylem and phloem pattern formation	Gene Ontology	GO:0010051	1	29	0.370813	0.500272	Cao1_scaffold_15-gene-1206.12	http://amigo.geneontology.org/amigo/term/GO:0010051
minor groove of adenine-thymine-rich DNA binding	Gene Ontology	GO:0003680	1	29	0.370813	0.500272	Cao1_scaffold_11-gene-951.16	http://amigo.geneontology.org/amigo/term/GO:0003680
antiporter activity	Gene Ontology	GO:0015297	2	83	0.374876	0.504868	Cao1_scaffold_4-gene-379.28|Cao1_scaffold_11-gene-1362.3	http://amigo.geneontology.org/amigo/term/GO:0015297
FMN binding	Gene Ontology	GO:0010181	1	30	0.38046	0.508824	Cao1_scaffold_10-gene-226.2	http://amigo.geneontology.org/amigo/term/GO:0010181
protein phosphatase regulator activity	Gene Ontology	GO:0019888	1	30	0.38046	0.508824	Cao1_scaffold_5-gene-1310.21	http://amigo.geneontology.org/amigo/term/GO:0019888
lyase activity	Gene Ontology	GO:0016829	1	30	0.38046	0.508824	Cao1_scaffold_3-gene-1609.45	http://amigo.geneontology.org/amigo/term/GO:0016829
microtubule-based process	Gene Ontology	GO:0007017	1	30	0.38046	0.508824	Cao1_scaffold_15-gene-1039.14	http://amigo.geneontology.org/amigo/term/GO:0007017
nucleoplasm	Gene Ontology	GO:0005654	2	85	0.38578	0.515043	Cao1_scaffold_6-gene-54.29|Cao1_scaffold_14-gene-1259.57	http://amigo.geneontology.org/amigo/term/GO:0005654
stomatal movement	Gene Ontology	GO:0010118	1	31	0.389959	0.516142	Cao1_scaffold_10-gene-1943.29	http://amigo.geneontology.org/amigo/term/GO:0010118
sugar mediated signaling pathway	Gene Ontology	GO:0010182	1	31	0.389959	0.516142	Cao1_scaffold_1-gene-1261.16	http://amigo.geneontology.org/amigo/term/GO:0010182
3'-5' exonuclease activity	Gene Ontology	GO:0008408	1	31	0.389959	0.516142	Cao1_scaffold_13-gene-763.21	http://amigo.geneontology.org/amigo/term/GO:0008408
primary root development	Gene Ontology	GO:0080022	1	31	0.389959	0.516142	Cao1_scaffold_13-gene-145.5	http://amigo.geneontology.org/amigo/term/GO:0080022
solute:proton antiporter activity	Gene Ontology	GO:0015299	1	31	0.389959	0.516142	Cao1_scaffold_3-gene-1726.26	http://amigo.geneontology.org/amigo/term/GO:0015299
carbohydrate metabolic process	Gene Ontology	GO:0005975	6	323	0.391112	0.516779	Cao1_scaffold_8-gene-621.29|Cao1_scaffold_9-gene-111.30|Cao1_scaffold_7-gene-1106.31|Cao1_scaffold_11-gene-794.56|Cao1_scaffold_5-gene-1008.1|Cao1_scaffold_6-gene-786.28	http://amigo.geneontology.org/amigo/term/GO:0005975
protein catabolic process	Gene Ontology	GO:0030163	1	32	0.399313	0.525808	Cao1_scaffold_15-gene-562.29	http://amigo.geneontology.org/amigo/term/GO:0030163
molecular_function	Gene Ontology	GO:0003674	94	5879	0.403602	0.530547	Cao1_scaffold_15-gene-1057.39|Cao1_scaffold_12-gene-477.78|Cao1_scaffold_13-gene-1657.2|Cao1_scaffold_2-gene-1021.18|Cao1_scaffold_11-gene-405.32|Cao1_scaffold_6-gene-237.26|Cao1_scaffold_1-gene-1998.10|Cao1_scaffold_11-gene-1401.11|Cao1_scaffold_12-gene-1473.18|Cao1_scaffold_14-gene-816.61|Cao1_scaffold_11-gene-1266.14|Cao1_scaffold_4-gene-491.30|Cao1_scaffold_8-gene-445.26|Cao1_scaffold_1-gene-…	http://amigo.geneontology.org/amigo/term/GO:0003674
cytosol	Gene Ontology	GO:0005829	49	3025	0.406479	0.533371	Cao1_scaffold_6-gene-644.22|Cao1_scaffold_13-gene-1478.40|Cao1_scaffold_12-gene-1187.34|Cao1_scaffold_8-gene-271.30|Cao1_scaffold_11-gene-585.10|Cao1_scaffold_4-gene-128.29|Cao1_scaffold_10-gene-175.3|Cao1_scaffold_3-gene-1390.4|Cao1_scaffold_5-gene-228.87|Cao1_scaffold_5-gene-525.5|Cao1_scaffold_2-gene-1021.18|Cao1_scaffold_11-gene-405.32|Cao1_scaffold_9-gene-234.37|Cao1_scaffold_5-gene-228.52|C…	http://amigo.geneontology.org/amigo/term/GO:0005829
mRNA cis splicing, via spliceosome	Gene Ontology	GO:0045292	1	33	0.408524	0.533371	Cao1_scaffold_4-gene-70.24	http://amigo.geneontology.org/amigo/term/GO:0045292
sodium:proton antiporter activity	Gene Ontology	GO:0015385	1	33	0.408524	0.533371	Cao1_scaffold_3-gene-1726.26	http://amigo.geneontology.org/amigo/term/GO:0015385
lysosome	Gene Ontology	GO:0005764	1	33	0.408524	0.533371	Cao1_scaffold_2-gene-942.7	http://amigo.geneontology.org/amigo/term/GO:0005764
response to brassinosteroid	Gene Ontology	GO:0009741	1	34	0.417594	0.542021	Cao1_scaffold_10-gene-1943.29	http://amigo.geneontology.org/amigo/term/GO:0009741
cell surface receptor signaling pathway	Gene Ontology	GO:0007166	1	34	0.417594	0.542021	Cao1_scaffold_2-gene-869.8	http://amigo.geneontology.org/amigo/term/GO:0007166
trichome morphogenesis	Gene Ontology	GO:0010090	1	34	0.417594	0.542021	Cao1_scaffold_8-gene-676.4	http://amigo.geneontology.org/amigo/term/GO:0010090
protein serine/threonine phosphatase activity	Gene Ontology	GO:0004722	2	91	0.417969	0.542021	Cao1_scaffold_5-gene-1508.39|Cao1_scaffold_5-gene-228.52	http://amigo.geneontology.org/amigo/term/GO:0004722
response to heat	Gene Ontology	GO:0009408	3	152	0.424574	0.547576	Cao1_scaffold_3-gene-1390.4|Cao1_scaffold_8-gene-501.19|Cao1_scaffold_1-gene-1261.16	http://amigo.geneontology.org/amigo/term/GO:0009408
auxin homeostasis	Gene Ontology	GO:0010252	1	35	0.426526	0.547576	Cao1_scaffold_11-gene-585.10	http://amigo.geneontology.org/amigo/term/GO:0010252
xylem development	Gene Ontology	GO:0010089	1	35	0.426526	0.547576	Cao1_scaffold_15-gene-1206.12	http://amigo.geneontology.org/amigo/term/GO:0010089
Golgi apparatus	Gene Ontology	GO:0005794	18	1088	0.430283	0.551479	Cao1_scaffold_11-gene-445.12|Cao1_scaffold_6-gene-584.38|Cao1_scaffold_6-gene-619.25|Cao1_scaffold_13-gene-1478.40|Cao1_scaffold_15-gene-30.26|Cao1_scaffold_10-gene-127.2|Cao1_scaffold_9-gene-234.37|Cao1_scaffold_3-gene-1390.4|Cao1_scaffold_3-gene-1672.27|Cao1_scaffold_3-gene-1815.16|Cao1_scaffold_3-gene-1183.1|Cao1_scaffold_14-gene-1259.57|Cao1_scaffold_11-gene-604.1|Cao1_scaffold_3-gene-1182.35…	http://amigo.geneontology.org/amigo/term/GO:0005794
regulation of jasmonic acid mediated signaling pathway	Gene Ontology	GO:2000022	1	36	0.43532	0.552411	Cao1_scaffold_5-gene-713.3	http://amigo.geneontology.org/amigo/term/GO:2000022
cellulose synthase activity	Gene Ontology	GO:0016759	1	36	0.43532	0.552411	Cao1_scaffold_15-gene-30.26	http://amigo.geneontology.org/amigo/term/GO:0016759
fatty acid metabolic process	Gene Ontology	GO:0006631	1	36	0.43532	0.552411	Cao1_scaffold_5-gene-713.3	http://amigo.geneontology.org/amigo/term/GO:0006631
actin binding	Gene Ontology	GO:0003779	1	36	0.43532	0.552411	Cao1_scaffold_8-gene-1079.8	http://amigo.geneontology.org/amigo/term/GO:0003779
regulation of root development	Gene Ontology	GO:2000280	1	36	0.43532	0.552411	Cao1_scaffold_3-gene-924.44	http://amigo.geneontology.org/amigo/term/GO:2000280
unfolded protein binding	Gene Ontology	GO:0051082	2	95	0.438948	0.556097	Cao1_scaffold_3-gene-1390.4|Cao1_scaffold_8-gene-501.19	http://amigo.geneontology.org/amigo/term/GO:0051082
Golgi cis cisterna	Gene Ontology	GO:0000137	1	37	0.44398	0.559706	Cao1_scaffold_11-gene-604.1	http://amigo.geneontology.org/amigo/term/GO:0000137
cellular calcium ion homeostasis	Gene Ontology	GO:0006874	1	37	0.44398	0.559706	Cao1_scaffold_4-gene-1198.19	http://amigo.geneontology.org/amigo/term/GO:0006874
extrinsic component of membrane	Gene Ontology	GO:0019898	1	37	0.44398	0.559706	Cao1_scaffold_12-gene-704.36	http://amigo.geneontology.org/amigo/term/GO:0019898
pollen development	Gene Ontology	GO:0009555	4	219	0.446157	0.56153	Cao1_scaffold_3-gene-1182.35|Cao1_scaffold_3-gene-933.83|Cao1_scaffold_2-gene-43.26|Cao1_scaffold_9-gene-1108.6	http://amigo.geneontology.org/amigo/term/GO:0009555
response to fungus	Gene Ontology	GO:0009620	2	97	0.449282	0.563072	Cao1_scaffold_11-gene-31.28|Cao1_scaffold_13-gene-429.10	http://amigo.geneontology.org/amigo/term/GO:0009620
flower development	Gene Ontology	GO:0009908	2	97	0.449282	0.563072	Cao1_scaffold_13-gene-145.5|Cao1_scaffold_1-gene-364.21	http://amigo.geneontology.org/amigo/term/GO:0009908
metal ion transport	Gene Ontology	GO:0030001	1	38	0.452507	0.563072	Cao1_scaffold_1-gene-364.21	http://amigo.geneontology.org/amigo/term/GO:0030001
chloroplast outer membrane	Gene Ontology	GO:0009707	1	38	0.452507	0.563072	Cao1_scaffold_4-gene-128.29	http://amigo.geneontology.org/amigo/term/GO:0009707
cation transport	Gene Ontology	GO:0006812	1	38	0.452507	0.563072	Cao1_scaffold_3-gene-1726.26	http://amigo.geneontology.org/amigo/term/GO:0006812
protein targeting to vacuole	Gene Ontology	GO:0006623	1	38	0.452507	0.563072	Cao1_scaffold_3-gene-1726.26	http://amigo.geneontology.org/amigo/term/GO:0006623
leaf senescence	Gene Ontology	GO:0010150	2	99	0.459507	0.568917	Cao1_scaffold_14-gene-1080.32|Cao1_scaffold_14-gene-1175.20	http://amigo.geneontology.org/amigo/term/GO:0010150
cytoplasmic translation	Gene Ontology	GO:0002181	1	39	0.460904	0.568917	Cao1_scaffold_7-gene-161.29	http://amigo.geneontology.org/amigo/term/GO:0002181
developmental process	Gene Ontology	GO:0032502	1	39	0.460904	0.568917	Cao1_scaffold_3-gene-1182.35	http://amigo.geneontology.org/amigo/term/GO:0032502
response to hypoxia	Gene Ontology	GO:0001666	1	39	0.460904	0.568917	Cao1_scaffold_6-gene-644.22	http://amigo.geneontology.org/amigo/term/GO:0001666
mRNA processing	Gene Ontology	GO:0006397	1	39	0.460904	0.568917	Cao1_scaffold_5-gene-228.87	http://amigo.geneontology.org/amigo/term/GO:0006397
defense response to virus	Gene Ontology	GO:0051607	1	40	0.469173	0.576348	Cao1_scaffold_5-gene-713.3	http://amigo.geneontology.org/amigo/term/GO:0051607
transcription corepressor activity	Gene Ontology	GO:0003714	1	40	0.469173	0.576348	Cao1_scaffold_1-gene-563.34	http://amigo.geneontology.org/amigo/term/GO:0003714
integral component of plasma membrane	Gene Ontology	GO:0005887	2	102	0.474636	0.581202	Cao1_scaffold_6-gene-856.26|Cao1_scaffold_6-gene-1252.12	http://amigo.geneontology.org/amigo/term/GO:0005887
protein dephosphorylation	Gene Ontology	GO:0006470	2	102	0.474636	0.581202	Cao1_scaffold_4-gene-287.36|Cao1_scaffold_5-gene-1508.39	http://amigo.geneontology.org/amigo/term/GO:0006470
chloroplast thylakoid membrane	Gene Ontology	GO:0009535	5	291	0.475632	0.581496	Cao1_scaffold_3-gene-1158.4|Cao1_scaffold_9-gene-177.0|Cao1_scaffold_4-gene-77.44|Cao1_scaffold_7-gene-590.11|Cao1_scaffold_13-gene-1725.1	http://amigo.geneontology.org/amigo/term/GO:0009535
gibberellic acid mediated signaling pathway	Gene Ontology	GO:0009740	1	41	0.477314	0.581703	Cao1_scaffold_8-gene-63.19	http://amigo.geneontology.org/amigo/term/GO:0009740
regulation of alternative mRNA splicing, via spliceosome	Gene Ontology	GO:0000381	1	41	0.477314	0.581703	Cao1_scaffold_4-gene-70.24	http://amigo.geneontology.org/amigo/term/GO:0000381
peroxisome	Gene Ontology	GO:0005777	5	292	0.47856	0.582299	Cao1_scaffold_14-gene-682.0|Cao1_scaffold_3-gene-1182.35|Cao1_scaffold_10-gene-634.18|Cao1_scaffold_8-gene-884.18|Cao1_scaffold_5-gene-1186.45	http://amigo.geneontology.org/amigo/term/GO:0005777
spindle	Gene Ontology	GO:0005819	1	42	0.485331	0.583156	Cao1_scaffold_5-gene-1310.21	http://amigo.geneontology.org/amigo/term/GO:0005819
microtubule cytoskeleton organization	Gene Ontology	GO:0000226	1	42	0.485331	0.583156	Cao1_scaffold_5-gene-1310.21	http://amigo.geneontology.org/amigo/term/GO:0000226
auxin-activated signaling pathway	Gene Ontology	GO:0009734	1	42	0.485331	0.583156	Cao1_scaffold_13-gene-145.5	http://amigo.geneontology.org/amigo/term/GO:0009734
scopolin beta-glucosidase activity	Gene Ontology	GO:0102483	1	42	0.485331	0.583156	Cao1_scaffold_7-gene-1106.31	http://amigo.geneontology.org/amigo/term/GO:0102483
response to far red light	Gene Ontology	GO:0010218	1	42	0.485331	0.583156	Cao1_scaffold_3-gene-76.46	http://amigo.geneontology.org/amigo/term/GO:0010218
chlorophyll biosynthetic process	Gene Ontology	GO:0015995	1	42	0.485331	0.583156	Cao1_scaffold_4-gene-399.4	http://amigo.geneontology.org/amigo/term/GO:0015995
phosphoprotein phosphatase activity	Gene Ontology	GO:0004721	1	42	0.485331	0.583156	Cao1_scaffold_4-gene-287.36	http://amigo.geneontology.org/amigo/term/GO:0004721
RNA binding	Gene Ontology	GO:0003723	7	423	0.488442	0.585978	Cao1_scaffold_7-gene-161.29|Cao1_scaffold_1-gene-1089.8|Cao1_scaffold_3-gene-12.13|Cao1_scaffold_4-gene-70.24|Cao1_scaffold_14-gene-1078.0|Cao1_scaffold_12-gene-1601.18|Cao1_scaffold_5-gene-228.87	http://amigo.geneontology.org/amigo/term/GO:0003723
cytosolic small ribosomal subunit	Gene Ontology	GO:0022627	2	105	0.489505	0.586339	Cao1_scaffold_14-gene-1078.0|Cao1_scaffold_3-gene-12.13	http://amigo.geneontology.org/amigo/term/GO:0022627
defense response to bacterium, incompatible interaction	Gene Ontology	GO:0009816	1	43	0.493226	0.58896	Cao1_scaffold_14-gene-712.9	http://amigo.geneontology.org/amigo/term/GO:0009816
P-body	Gene Ontology	GO:0000932	1	44	0.500999	0.595469	Cao1_scaffold_1-gene-1089.8	http://amigo.geneontology.org/amigo/term/GO:0000932
oxidoreductase activity, acting on the CH-OH group of donors, NAD or NADP as acceptor	Gene Ontology	GO:0016616	1	44	0.500999	0.595469	Cao1_scaffold_8-gene-1105.0	http://amigo.geneontology.org/amigo/term/GO:0016616
biosynthetic process	Gene Ontology	GO:0009058	1	45	0.508654	0.599012	Cao1_scaffold_9-gene-1048.9	http://amigo.geneontology.org/amigo/term/GO:0009058
actin filament organization	Gene Ontology	GO:0007015	1	45	0.508654	0.599012	Cao1_scaffold_8-gene-1079.8	http://amigo.geneontology.org/amigo/term/GO:0007015
response to high light intensity	Gene Ontology	GO:0009644	1	45	0.508654	0.599012	Cao1_scaffold_5-gene-160.50	http://amigo.geneontology.org/amigo/term/GO:0009644
photoperiodism, flowering	Gene Ontology	GO:0048573	1	45	0.508654	0.599012	Cao1_scaffold_10-gene-2062.7	http://amigo.geneontology.org/amigo/term/GO:0048573
protein disulfide oxidoreductase activity	Gene Ontology	GO:0015035	1	45	0.508654	0.599012	Cao1_scaffold_5-gene-532.30	http://amigo.geneontology.org/amigo/term/GO:0015035
vegetative to reproductive phase transition of meristem	Gene Ontology	GO:0010228	2	110	0.513691	0.603269	Cao1_scaffold_5-gene-82.55|Cao1_scaffold_11-gene-1025.5	http://amigo.geneontology.org/amigo/term/GO:0010228
calmodulin-dependent protein kinase activity	Gene Ontology	GO:0004683	1	46	0.516191	0.603269	Cao1_scaffold_3-gene-47.0	http://amigo.geneontology.org/amigo/term/GO:0004683
serine-type carboxypeptidase activity	Gene Ontology	GO:0004185	1	46	0.516191	0.603269	Cao1_scaffold_15-gene-1426.4	http://amigo.geneontology.org/amigo/term/GO:0004185
methylation	Gene Ontology	GO:0032259	1	46	0.516191	0.603269	Cao1_scaffold_12-gene-447.104	http://amigo.geneontology.org/amigo/term/GO:0032259
calcium-dependent protein serine/threonine kinase activity	Gene Ontology	GO:0009931	1	46	0.516191	0.603269	Cao1_scaffold_3-gene-47.0	http://amigo.geneontology.org/amigo/term/GO:0009931
embryo development ending in seed dormancy	Gene Ontology	GO:0009793	7	436	0.51971	0.606459	Cao1_scaffold_8-gene-895.22|Cao1_scaffold_10-gene-226.2|Cao1_scaffold_8-gene-271.30|Cao1_scaffold_15-gene-249.4|Cao1_scaffold_3-gene-856.58|Cao1_scaffold_13-gene-145.5|Cao1_scaffold_7-gene-1147.38	http://amigo.geneontology.org/amigo/term/GO:0009793
systemic acquired resistance	Gene Ontology	GO:0009627	1	47	0.523613	0.608245	Cao1_scaffold_15-gene-1342.20	http://amigo.geneontology.org/amigo/term/GO:0009627
cytokinesis by cell plate formation	Gene Ontology	GO:0000911	1	47	0.523613	0.608245	Cao1_scaffold_9-gene-1108.6	http://amigo.geneontology.org/amigo/term/GO:0000911
S-adenosylmethionine-dependent methyltransferase activity	Gene Ontology	GO:0008757	1	47	0.523613	0.608245	Cao1_scaffold_12-gene-447.104	http://amigo.geneontology.org/amigo/term/GO:0008757
ribonucleoprotein complex	Gene Ontology	GO:1990904	1	48	0.530921	0.615804	Cao1_scaffold_5-gene-228.87	http://amigo.geneontology.org/amigo/term/GO:1990904
response to abscisic acid	Gene Ontology	GO:0009737	6	377	0.534664	0.619212	Cao1_scaffold_5-gene-1371.0|Cao1_scaffold_8-gene-271.30|Cao1_scaffold_5-gene-1194.7|Cao1_scaffold_6-gene-856.26|Cao1_scaffold_2-gene-43.26|Cao1_scaffold_1-gene-372.16	http://amigo.geneontology.org/amigo/term/GO:0009737
cobalt ion binding	Gene Ontology	GO:0050897	1	49	0.538118	0.62134	Cao1_scaffold_4-gene-987.16	http://amigo.geneontology.org/amigo/term/GO:0050897
catalytic step 2 spliceosome	Gene Ontology	GO:0071013	1	49	0.538118	0.62134	Cao1_scaffold_6-gene-970.38	http://amigo.geneontology.org/amigo/term/GO:0071013
endomembrane system	Gene Ontology	GO:0012505	2	116	0.541699	0.624537	Cao1_scaffold_2-gene-1583.5|Cao1_scaffold_3-gene-1726.26	http://amigo.geneontology.org/amigo/term/GO:0012505
cellular response to heat	Gene Ontology	GO:0034605	1	50	0.545204	0.626038	Cao1_scaffold_4-gene-287.36	http://amigo.geneontology.org/amigo/term/GO:0034605
microtubule binding	Gene Ontology	GO:0008017	2	117	0.546256	0.626038	Cao1_scaffold_8-gene-676.4|Cao1_scaffold_9-gene-1108.6	http://amigo.geneontology.org/amigo/term/GO:0008017
pollen tube growth	Gene Ontology	GO:0009860	2	117	0.546256	0.626038	Cao1_scaffold_12-gene-1708.34|Cao1_scaffold_12-gene-1643.12	http://amigo.geneontology.org/amigo/term/GO:0009860
protein folding	Gene Ontology	GO:0006457	2	118	0.550783	0.628147	Cao1_scaffold_3-gene-1390.4|Cao1_scaffold_8-gene-501.19	http://amigo.geneontology.org/amigo/term/GO:0006457
cold acclimation	Gene Ontology	GO:0009631	1	51	0.552181	0.628147	Cao1_scaffold_5-gene-1008.1	http://amigo.geneontology.org/amigo/term/GO:0009631
chloroplast inner membrane	Gene Ontology	GO:0009706	1	51	0.552181	0.628147	Cao1_scaffold_13-gene-329.25	http://amigo.geneontology.org/amigo/term/GO:0009706
response to hydrogen peroxide	Gene Ontology	GO:0042542	1	51	0.552181	0.628147	Cao1_scaffold_8-gene-1102.2	http://amigo.geneontology.org/amigo/term/GO:0042542
lateral root development	Gene Ontology	GO:0048527	1	52	0.559052	0.632222	Cao1_scaffold_10-gene-442.21	http://amigo.geneontology.org/amigo/term/GO:0048527
nuclear speck	Gene Ontology	GO:0016607	1	52	0.559052	0.632222	Cao1_scaffold_4-gene-70.24	http://amigo.geneontology.org/amigo/term/GO:0016607
photosynthesis	Gene Ontology	GO:0015979	1	52	0.559052	0.632222	Cao1_scaffold_12-gene-704.36	http://amigo.geneontology.org/amigo/term/GO:0015979
dioxygenase activity	Gene Ontology	GO:0051213	1	52	0.559052	0.632222	Cao1_scaffold_10-gene-1632.38	http://amigo.geneontology.org/amigo/term/GO:0051213
regulation of transcription by RNA polymerase II	Gene Ontology	GO:0006357	2	121	0.564169	0.637063	Cao1_scaffold_13-gene-175.5|Cao1_scaffold_15-gene-1206.12	http://amigo.geneontology.org/amigo/term/GO:0006357
proteasome complex	Gene Ontology	GO:0000502	1	53	0.565818	0.637063	Cao1_scaffold_15-gene-562.29	http://amigo.geneontology.org/amigo/term/GO:0000502
hyperosmotic salinity response	Gene Ontology	GO:0042538	1	54	0.57248	0.643621	Cao1_scaffold_2-gene-43.26	http://amigo.geneontology.org/amigo/term/GO:0042538
RNA polymerase II transcription regulatory region sequence-specific DNA binding	Gene Ontology	GO:0000977	2	124	0.577267	0.648056	Cao1_scaffold_13-gene-175.5|Cao1_scaffold_6-gene-137.7	http://amigo.geneontology.org/amigo/term/GO:0000977
mitochondrial matrix	Gene Ontology	GO:0005759	1	55	0.57904	0.648154	Cao1_scaffold_5-gene-532.30	http://amigo.geneontology.org/amigo/term/GO:0005759
pollen germination	Gene Ontology	GO:0009846	1	55	0.57904	0.648154	Cao1_scaffold_15-gene-1307.14	http://amigo.geneontology.org/amigo/term/GO:0009846
response to cytokinin	Gene Ontology	GO:0009735	1	56	0.585499	0.653482	Cao1_scaffold_5-gene-1371.0	http://amigo.geneontology.org/amigo/term/GO:0009735
cytokinin-activated signaling pathway	Gene Ontology	GO:0009736	1	56	0.585499	0.653482	Cao1_scaffold_8-gene-63.19	http://amigo.geneontology.org/amigo/term/GO:0009736
nuclear envelope	Gene Ontology	GO:0005635	1	57	0.59186	0.659624	Cao1_scaffold_11-gene-285.23	http://amigo.geneontology.org/amigo/term/GO:0005635
response to light stimulus	Gene Ontology	GO:0009416	3	199	0.600178	0.667926	Cao1_scaffold_3-gene-1182.35|Cao1_scaffold_10-gene-727.12|Cao1_scaffold_3-gene-329.25	http://amigo.geneontology.org/amigo/term/GO:0009416
protein deubiquitination	Gene Ontology	GO:0016579	1	61	0.616343	0.68157	Cao1_scaffold_10-gene-2021.0	http://amigo.geneontology.org/amigo/term/GO:0016579
cellular response to hypoxia	Gene Ontology	GO:0071456	3	204	0.616687	0.68157	Cao1_scaffold_5-gene-910.44|Cao1_scaffold_6-gene-644.22|Cao1_scaffold_8-gene-501.19	http://amigo.geneontology.org/amigo/term/GO:0071456
biological_process	Gene Ontology	GO:0008150	87	5731	0.61687	0.68157	Cao1_scaffold_13-gene-1657.2|Cao1_scaffold_2-gene-1021.18|Cao1_scaffold_6-gene-237.26|Cao1_scaffold_1-gene-1998.10|Cao1_scaffold_11-gene-1401.11|Cao1_scaffold_7-gene-1119.1|Cao1_scaffold_14-gene-816.61|Cao1_scaffold_1-gene-459.7|Cao1_scaffold_11-gene-1266.14|Cao1_scaffold_8-gene-445.26|Cao1_scaffold_3-gene-1342.9|Cao1_scaffold_1-gene-1076.22|Cao1_scaffold_1-gene-167.2|Cao1_scaffold_4-gene-766.21|…	http://amigo.geneontology.org/amigo/term/GO:0008150
apoplast	Gene Ontology	GO:0048046	4	275	0.620898	0.684543	Cao1_scaffold_12-gene-1348.9|Cao1_scaffold_3-gene-1390.4|Cao1_scaffold_11-gene-970.0|Cao1_scaffold_11-gene-794.56	http://amigo.geneontology.org/amigo/term/GO:0048046
plastoglobule	Gene Ontology	GO:0010287	1	62	0.622231	0.684543	Cao1_scaffold_7-gene-590.11	http://amigo.geneontology.org/amigo/term/GO:0010287
fatty acid biosynthetic process	Gene Ontology	GO:0006633	1	62	0.622231	0.684543	Cao1_scaffold_10-gene-727.12	http://amigo.geneontology.org/amigo/term/GO:0006633
anchored component of membrane	Gene Ontology	GO:0031225	3	208	0.629559	0.691616	Cao1_scaffold_9-gene-791.26|Cao1_scaffold_13-gene-1120.3|Cao1_scaffold_3-gene-1609.45	http://amigo.geneontology.org/amigo/term/GO:0031225
response to UV-B	Gene Ontology	GO:0010224	1	64	0.633738	0.695115	Cao1_scaffold_10-gene-1632.38	http://amigo.geneontology.org/amigo/term/GO:0010224
transcription factor binding	Gene Ontology	GO:0008134	2	138	0.634553	0.695115	Cao1_scaffold_13-gene-175.5|Cao1_scaffold_6-gene-137.7	http://amigo.geneontology.org/amigo/term/GO:0008134
response to stress	Gene Ontology	GO:0006950	1	65	0.63936	0.696413	Cao1_scaffold_8-gene-1105.0	http://amigo.geneontology.org/amigo/term/GO:0006950
translation initiation factor activity	Gene Ontology	GO:0003743	1	65	0.63936	0.696413	Cao1_scaffold_5-gene-228.87	http://amigo.geneontology.org/amigo/term/GO:0003743
lipid transport	Gene Ontology	GO:0006869	1	65	0.63936	0.696413	Cao1_scaffold_15-gene-1342.20	http://amigo.geneontology.org/amigo/term/GO:0006869
microtubule	Gene Ontology	GO:0005874	1	65	0.63936	0.696413	Cao1_scaffold_8-gene-676.4	http://amigo.geneontology.org/amigo/term/GO:0005874
phosphorylation	Gene Ontology	GO:0016310	3	212	0.64213	0.698441	Cao1_scaffold_11-gene-103.36|Cao1_scaffold_8-gene-881.19|Cao1_scaffold_6-gene-1368.30	http://amigo.geneontology.org/amigo/term/GO:0016310
SCF ubiquitin ligase complex	Gene Ontology	GO:0019005	1	68	0.655714	0.712209	Cao1_scaffold_5-gene-1194.7	http://amigo.geneontology.org/amigo/term/GO:0019005
shoot system development	Gene Ontology	GO:0048367	1	69	0.660999	0.715927	Cao1_scaffold_13-gene-145.5	http://amigo.geneontology.org/amigo/term/GO:0048367
carbohydrate binding	Gene Ontology	GO:0030246	1	70	0.666203	0.719536	Cao1_scaffold_15-gene-49.0	http://amigo.geneontology.org/amigo/term/GO:0030246
SCF-dependent proteasomal ubiquitin-dependent protein catabolic process	Gene Ontology	GO:0031146	1	71	0.671327	0.724054	Cao1_scaffold_5-gene-1194.7	http://amigo.geneontology.org/amigo/term/GO:0031146
cellular response to phosphate starvation	Gene Ontology	GO:0016036	1	72	0.676373	0.727888	Cao1_scaffold_1-gene-1841.37	http://amigo.geneontology.org/amigo/term/GO:0016036
response to cadmium ion	Gene Ontology	GO:0046686	4	296	0.676775	0.727888	Cao1_scaffold_3-gene-1390.4|Cao1_scaffold_8-gene-501.19|Cao1_scaffold_3-gene-1183.1|Cao1_scaffold_8-gene-1105.0	http://amigo.geneontology.org/amigo/term/GO:0046686
host cell nucleus	Gene Ontology	GO:0042025	2	151	0.682143	0.732637	Cao1_scaffold_12-gene-1650.30|Cao1_scaffold_10-gene-2062.7	http://amigo.geneontology.org/amigo/term/GO:0042025
protein self-association	Gene Ontology	GO:0043621	1	76	0.695795	0.746257	Cao1_scaffold_6-gene-856.26	http://amigo.geneontology.org/amigo/term/GO:0043621
regulation of flower development	Gene Ontology	GO:0009909	1	77	0.700466	0.75022	Cao1_scaffold_5-gene-82.55	http://amigo.geneontology.org/amigo/term/GO:0009909
anchored component of plasma membrane	Gene Ontology	GO:0046658	2	157	0.702342	0.751183	Cao1_scaffold_9-gene-791.26|Cao1_scaffold_7-gene-1849.51	http://amigo.geneontology.org/amigo/term/GO:0046658
RNA modification	Gene Ontology	GO:0009451	1	79	0.709594	0.755786	Cao1_scaffold_14-gene-994.27	http://amigo.geneontology.org/amigo/term/GO:0009451
cell differentiation	Gene Ontology	GO:0030154	1	79	0.709594	0.755786	Cao1_scaffold_7-gene-956.15	http://amigo.geneontology.org/amigo/term/GO:0030154
Golgi trans cisterna	Gene Ontology	GO:0000138	1	81	0.718444	0.763099	Cao1_scaffold_11-gene-405.32	http://amigo.geneontology.org/amigo/term/GO:0000138
transmembrane transport	Gene Ontology	GO:0055085	5	389	0.723365	0.767265	Cao1_scaffold_4-gene-379.28|Cao1_scaffold_7-gene-1849.51|Cao1_scaffold_11-gene-1362.3|Cao1_scaffold_8-gene-1077.13|Cao1_scaffold_6-gene-1149.2	http://amigo.geneontology.org/amigo/term/GO:0055085
flavin adenine dinucleotide binding	Gene Ontology	GO:0050660	1	83	0.727026	0.769637	Cao1_scaffold_9-gene-27.25	http://amigo.geneontology.org/amigo/term/GO:0050660
endoplasmic reticulum membrane	Gene Ontology	GO:0005789	2	165	0.727602	0.769637	Cao1_scaffold_12-gene-468.0|Cao1_scaffold_14-gene-1259.57	http://amigo.geneontology.org/amigo/term/GO:0005789
ATPase activity	Gene Ontology	GO:0016887	3	248	0.74165	0.782345	Cao1_scaffold_3-gene-1390.4|Cao1_scaffold_8-gene-501.19|Cao1_scaffold_15-gene-562.29	http://amigo.geneontology.org/amigo/term/GO:0016887
pectin catabolic process	Gene Ontology	GO:0045490	1	88	0.747354	0.786204	Cao1_scaffold_3-gene-1609.45	http://amigo.geneontology.org/amigo/term/GO:0045490
cell division	Gene Ontology	GO:0051301	1	88	0.747354	0.786204	Cao1_scaffold_1-gene-1089.8	http://amigo.geneontology.org/amigo/term/GO:0051301
protein ubiquitination	Gene Ontology	GO:0016567	6	479	0.754872	0.793028	Cao1_scaffold_4-gene-1460.26|Cao1_scaffold_3-gene-329.25|Cao1_scaffold_5-gene-1194.7|Cao1_scaffold_10-gene-1174.10|Cao1_scaffold_5-gene-791.21|Cao1_scaffold_8-gene-501.19	http://amigo.geneontology.org/amigo/term/GO:0016567
thylakoid	Gene Ontology	GO:0009579	2	181	0.772694	0.809539	Cao1_scaffold_7-gene-590.11|Cao1_scaffold_11-gene-794.56	http://amigo.geneontology.org/amigo/term/GO:0009579
intracellular signal transduction	Gene Ontology	GO:0035556	2	181	0.772694	0.809539	Cao1_scaffold_8-gene-881.19|Cao1_scaffold_3-gene-47.0	http://amigo.geneontology.org/amigo/term/GO:0035556
endosome	Gene Ontology	GO:0005768	3	263	0.776083	0.810511	Cao1_scaffold_11-gene-604.1|Cao1_scaffold_3-gene-1815.16|Cao1_scaffold_11-gene-445.12	http://amigo.geneontology.org/amigo/term/GO:0005768
structural constituent of ribosome	Gene Ontology	GO:0003735	3	263	0.776083	0.810511	Cao1_scaffold_14-gene-1078.0|Cao1_scaffold_3-gene-12.13|Cao1_scaffold_7-gene-161.29	http://amigo.geneontology.org/amigo/term/GO:0003735
extracellular space	Gene Ontology	GO:0005615	1	98	0.78359	0.8154	Cao1_scaffold_2-gene-942.7	http://amigo.geneontology.org/amigo/term/GO:0005615
chromatin binding	Gene Ontology	GO:0003682	1	99	0.786915	0.817753	Cao1_scaffold_12-gene-1562.49	http://amigo.geneontology.org/amigo/term/GO:0003682
serine-type endopeptidase activity	Gene Ontology	GO:0004252	1	100	0.790189	0.820048	Cao1_scaffold_11-gene-970.0	http://amigo.geneontology.org/amigo/term/GO:0004252
chloroplast thylakoid	Gene Ontology	GO:0009534	2	190	0.795089	0.822911	Cao1_scaffold_5-gene-713.3|Cao1_scaffold_7-gene-590.11	http://amigo.geneontology.org/amigo/term/GO:0009534
transcription, DNA-templated	Gene Ontology	GO:0006351	1	102	0.796587	0.823354	Cao1_scaffold_10-gene-513.3	http://amigo.geneontology.org/amigo/term/GO:0006351
response to oxidative stress	Gene Ontology	GO:0006979	3	276	0.802797	0.828659	Cao1_scaffold_2-gene-43.26|Cao1_scaffold_8-gene-1102.2|Cao1_scaffold_3-gene-1183.1	http://amigo.geneontology.org/amigo/term/GO:0006979
Cul4-RING E3 ubiquitin ligase complex	Gene Ontology	GO:0080008	1	108	0.814637	0.839753	Cao1_scaffold_6-gene-970.38	http://amigo.geneontology.org/amigo/term/GO:0080008
transmembrane transporter activity	Gene Ontology	GO:0022857	3	293	0.833648	0.857053	Cao1_scaffold_4-gene-379.28|Cao1_scaffold_11-gene-1362.3|Cao1_scaffold_6-gene-1149.2	http://amigo.geneontology.org/amigo/term/GO:0022857
ubiquitin-dependent protein catabolic process	Gene Ontology	GO:0006511	3	299	0.843502	0.864871	Cao1_scaffold_5-gene-1194.7|Cao1_scaffold_5-gene-1150.9|Cao1_scaffold_15-gene-562.29	http://amigo.geneontology.org/amigo/term/GO:0006511
mRNA splicing, via spliceosome	Gene Ontology	GO:0000398	1	121	0.848448	0.868784	Cao1_scaffold_6-gene-970.38	http://amigo.geneontology.org/amigo/term/GO:0000398
GTP binding	Gene Ontology	GO:0005525	1	123	0.853073	0.872358	Cao1_scaffold_9-gene-234.37	http://amigo.geneontology.org/amigo/term/GO:0005525
nucleolus	Gene Ontology	GO:0005730	4	391	0.856902	0.874617	Cao1_scaffold_6-gene-54.29|Cao1_scaffold_3-gene-1390.4|Cao1_scaffold_4-gene-70.24|Cao1_scaffold_10-gene-226.2	http://amigo.geneontology.org/amigo/term/GO:0005730
leaf development	Gene Ontology	GO:0048366	1	125	0.857557	0.874617	Cao1_scaffold_13-gene-145.5	http://amigo.geneontology.org/amigo/term/GO:0048366
cytosolic large ribosomal subunit	Gene Ontology	GO:0022625	1	126	0.859747	0.875689	Cao1_scaffold_7-gene-161.29	http://amigo.geneontology.org/amigo/term/GO:0022625
chloroplast envelope	Gene Ontology	GO:0009941	5	496	0.883922	0.897934	Cao1_scaffold_14-gene-1078.0|Cao1_scaffold_15-gene-589.3|Cao1_scaffold_3-gene-12.13|Cao1_scaffold_3-gene-1158.4|Cao1_scaffold_11-gene-794.56	http://amigo.geneontology.org/amigo/term/GO:0009941
vesicle-mediated transport	Gene Ontology	GO:0016192	1	144	0.893895	0.906867	Cao1_scaffold_11-gene-405.32	http://amigo.geneontology.org/amigo/term/GO:0016192
positive regulation of transcription by RNA polymerase II	Gene Ontology	GO:0045944	1	149	0.901811	0.913692	Cao1_scaffold_6-gene-137.7	http://amigo.geneontology.org/amigo/term/GO:0045944
trans-Golgi network	Gene Ontology	GO:0005802	2	255	0.906288	0.917021	Cao1_scaffold_11-gene-604.1|Cao1_scaffold_15-gene-30.26	http://amigo.geneontology.org/amigo/term/GO:0005802
translation	Gene Ontology	GO:0006412	2	258	0.909719	0.919282	Cao1_scaffold_14-gene-1078.0|Cao1_scaffold_3-gene-12.13	http://amigo.geneontology.org/amigo/term/GO:0006412
mRNA binding	Gene Ontology	GO:0003729	9	855	0.91504	0.923446	Cao1_scaffold_6-gene-54.29|Cao1_scaffold_3-gene-12.13|Cao1_scaffold_4-gene-1198.19|Cao1_scaffold_14-gene-1078.0|Cao1_scaffold_6-gene-970.38|Cao1_scaffold_3-gene-1390.4|Cao1_scaffold_1-gene-1089.8|Cao1_scaffold_9-gene-234.37|Cao1_scaffold_3-gene-134.11	http://amigo.geneontology.org/amigo/term/GO:0003729
intracellular protein transport	Gene Ontology	GO:0006886	1	171	0.930202	0.937516	Cao1_scaffold_1-gene-49.19	http://amigo.geneontology.org/amigo/term/GO:0006886
GTPase activity	Gene Ontology	GO:0003924	1	179	0.938351	0.944492	Cao1_scaffold_9-gene-234.37	http://amigo.geneontology.org/amigo/term/GO:0003924
protein homodimerization activity	Gene Ontology	GO:0042803	1	191	0.94883	0.953791	Cao1_scaffold_13-gene-1462.3	http://amigo.geneontology.org/amigo/term/GO:0042803
ubiquitin-protein transferase activity	Gene Ontology	GO:0004842	1	249	0.979225	0.98306	Cao1_scaffold_3-gene-329.25	http://amigo.geneontology.org/amigo/term/GO:0004842
cellular_component	Gene Ontology	GO:0005575	9	1183	0.994854	0.997448	Cao1_scaffold_9-gene-36.10|Cao1_scaffold_13-gene-1545.44|Cao1_scaffold_3-gene-426.23|Cao1_scaffold_6-gene-652.1|Cao1_scaffold_12-gene-772.23|Cao1_scaffold_11-gene-1120.28|Cao1_scaffold_7-gene-1416.30|Cao1_scaffold_12-gene-551.20|Cao1_scaffold_3-gene-319.28	http://amigo.geneontology.org/amigo/term/GO:0005575
mitochondrion	Gene Ontology	GO:0005739	37	3973	0.999865	0.999865	Cao1_scaffold_8-gene-415.0|Cao1_scaffold_13-gene-1549.23|Cao1_scaffold_10-gene-155.4|Cao1_scaffold_9-gene-791.26|Cao1_scaffold_5-gene-82.55|Cao1_scaffold_3-gene-12.13|Cao1_scaffold_13-gene-68.5|Cao1_scaffold_8-gene-263.30|Cao1_scaffold_11-gene-794.56|Cao1_scaffold_8-gene-55.9|Cao1_scaffold_9-gene-495.0|Cao1_scaffold_2-gene-1443.51|Cao1_scaffold_10-gene-727.12|Cao1_scaffold_5-gene-1508.39|Cao1_sca…	http://amigo.geneontology.org/amigo/term/GO:0005739
