# Supplementary material for: Floral organ transcriptome in Camellia sasanqua provided insight into stamen petaloid
Source: BMC Plant Biol. 2022 Oct 5;22:474. doi: 10.1186/s12870-022-03860-x (PMC9535933; doi:10.1186/s12870-022-03860-x)
Supplement: Supplementary file 3 — Additional file 3: Table S3. The KEGG enrichment analysis of comparison analysis. [file 12870_2022_3860_MOESM3_ESM.xlsx]

## Sheet: Sheet1
#Term	Database	ID	Input number	Background number	P-Value	Corrected P-Value	Input	Hyperlink
Metabolic pathways	KEGG PATHWAY	ath01100	46	2246	0.0374437	0.244018	Cao1_scaffold_1-gene-2090.3|Cao1_scaffold_9-gene-111.30|Cao1_scaffold_13-gene-145.5|Cao1_scaffold_11-gene-585.10|Cao1_scaffold_2-gene-43.26|Cao1_scaffold_11-gene-794.56|Cao1_scaffold_12-gene-2038.23|Cao1_scaffold_10-gene-727.12|Cao1_scaffold_15-gene-643.32|Cao1_scaffold_3-gene-1505.6|Cao1_scaffold_15-gene-589.3|Cao1_scaffold_9-gene-639.4|Cao1_scaffold_3-gene-1183.1|Cao1_scaffold_1-gene-2105.16|Ca…	http://www.genome.jp/kegg-bin/show_pathway?ath01100/ath:AT5G11320%09red/ath:AT4G15560%09red/ath:AT1G70710%09red/ath:AT1G09870%09red/ath:AT2G22250%09red/ath:AT1G52570%09red/ath:AT5G41210%09red/ath:AT4G02620%09red/ath:AT4G24830%09red/ath:AT1G17180%09red/ath:AT3G21160%09red/ath:AT3G18080%09red/ath:AT1G68530%09red/ath:AT1G78380%09red/ath:AT1G64390%09red/ath:AT4G35160%09red/ath:AT3G01910%09red/ath:AT5…
Biosynthesis of secondary metabolites	KEGG PATHWAY	ath01110	19	1107	0.366058	0.500272	Cao1_scaffold_10-gene-727.12|Cao1_scaffold_4-gene-987.16|Cao1_scaffold_1-gene-2090.3|Cao1_scaffold_4-gene-252.3|Cao1_scaffold_10-gene-1632.38|Cao1_scaffold_15-gene-589.3|Cao1_scaffold_8-gene-415.0|Cao1_scaffold_7-gene-1106.31|Cao1_scaffold_15-gene-225.21|Cao1_scaffold_9-gene-639.4|Cao1_scaffold_10-gene-226.2|Cao1_scaffold_8-gene-884.18|Cao1_scaffold_9-gene-27.25|Cao1_scaffold_3-gene-1182.35|Cao1_…	http://www.genome.jp/kegg-bin/show_pathway?ath01110/ath:AT2G30490%09red/ath:AT3G18080%09red/ath:AT1G78950%09red/ath:AT4G15560%09red/ath:AT4G32520%09red/ath:AT1G20480%09red/ath:AT1G52340%09red/ath:AT3G51240%09red/ath:AT1G48850%09red/ath:AT2G22250%09red/ath:AT1G52570%09red/ath:AT1G68530%09red/ath:AT1G73050%09red/ath:AT3G61510%09red/ath:AT5G56720%09red/ath:AT2G39800%09red/ath:AT4G24830%09red/ath:AT5…
Tryptophan metabolism	KEGG PATHWAY	ath00380	8	60	9.48015e-06	0.000810026	Cao1_scaffold_2-gene-948.9|Cao1_scaffold_2-gene-953.2|Cao1_scaffold_13-gene-145.5|Cao1_scaffold_12-gene-2039.27|Cao1_scaffold_11-gene-585.10|Cao1_scaffold_14-gene-1259.57|Cao1_scaffold_12-gene-2038.23|Cao1_scaffold_2-gene-933.3	http://www.genome.jp/kegg-bin/show_pathway?ath00380/ath:AT5G11320%09red/ath:AT1G80360%09red/ath:AT1G70560%09red/ath:AT4G35160%09red/ath:AT4G34880%09red
Plant-pathogen interaction	KEGG PATHWAY	ath04626	7	170	0.0197509	0.194724	Cao1_scaffold_1-gene-578.43|Cao1_scaffold_3-gene-174.11|Cao1_scaffold_3-gene-47.0|Cao1_scaffold_3-gene-12.13|Cao1_scaffold_14-gene-1078.0|Cao1_scaffold_14-gene-480.44|Cao1_scaffold_3-gene-169.13	http://www.genome.jp/kegg-bin/show_pathway?ath04626/ath:AT1G76040%09red/ath:AT5G56580%09red/ath:AT4G03290%09red/ath:AT3G07040%09red/ath:AT1G05990%09red/ath:AT4G26090%09red
Starch and sucrose metabolism	KEGG PATHWAY	ath00500	6	165	0.0486573	0.275128	Cao1_scaffold_15-gene-49.0|Cao1_scaffold_9-gene-111.30|Cao1_scaffold_3-gene-1505.6|Cao1_scaffold_11-gene-253.43|Cao1_scaffold_7-gene-1106.31|Cao1_scaffold_15-gene-643.32	http://www.genome.jp/kegg-bin/show_pathway?ath00500/ath:AT3G18080%09red/ath:AT2G36190%09red/ath:AT1G70710%09red/ath:AT1G64390%09red/ath:AT2G45880%09red/ath:AT3G13790%09red
Cysteine and methionine metabolism	KEGG PATHWAY	ath00270	5	121	0.044907	0.265642	Cao1_scaffold_8-gene-571.36|Cao1_scaffold_11-gene-585.10|Cao1_scaffold_1-gene-2090.3|Cao1_scaffold_7-gene-1698.95|Cao1_scaffold_15-gene-225.21	http://www.genome.jp/kegg-bin/show_pathway?ath00270/ath:AT3G25570%09red/ath:AT5G56720%09red/ath:AT1G80360%09red/ath:AT3G61510%09red
Spliceosome	KEGG PATHWAY	ath03040	5	192	0.185946	0.368537	Cao1_scaffold_6-gene-54.29|Cao1_scaffold_3-gene-1390.4|Cao1_scaffold_8-gene-501.19|Cao1_scaffold_2-gene-1882.29|Cao1_scaffold_6-gene-970.38	http://www.genome.jp/kegg-bin/show_pathway?ath03040/ath:AT5G37720%09red/ath:AT5G02500%09red/ath:AT1G10580%09red/ath:AT4G02840%09red/ath:AT3G12580%09red
Protein processing in endoplasmic reticulum	KEGG PATHWAY	ath04141	5	211	0.237623	0.404104	Cao1_scaffold_11-gene-604.1|Cao1_scaffold_3-gene-1390.4|Cao1_scaffold_8-gene-501.19|Cao1_scaffold_5-gene-1696.23|Cao1_scaffold_1-gene-49.19	http://www.genome.jp/kegg-bin/show_pathway?ath04141/ath:AT5G02500%09red/ath:AT1G02620%09red/ath:AT3G21160%09red/ath:AT1G59860%09red/ath:AT3G12580%09red
Biosynthesis of amino acids	KEGG PATHWAY	ath01230	5	251	0.355661	0.493817	Cao1_scaffold_9-gene-639.4|Cao1_scaffold_4-gene-987.16|Cao1_scaffold_2-gene-43.26|Cao1_scaffold_7-gene-1147.38|Cao1_scaffold_10-gene-226.2	http://www.genome.jp/kegg-bin/show_pathway?ath01230/ath:AT4G32520%09red/ath:AT1G48850%09red/ath:AT2G39800%09red/ath:AT4G24830%09red/ath:AT2G22250%09red
Plant hormone signal transduction	KEGG PATHWAY	ath04075	5	273	0.422141	0.54651	Cao1_scaffold_3-gene-1815.16|Cao1_scaffold_5-gene-1124.3|Cao1_scaffold_11-gene-445.12|Cao1_scaffold_5-gene-824.43|Cao1_scaffold_13-gene-1462.3	http://www.genome.jp/kegg-bin/show_pathway?ath04075/ath:AT2G38120%09red/ath:AT2G41070%09red/ath:AT4G09530%09red/ath:AT2G38310%09red
Arginine and proline metabolism	KEGG PATHWAY	ath00330	4	54	0.0120362	0.149288	Cao1_scaffold_12-gene-2038.23|Cao1_scaffold_2-gene-43.26|Cao1_scaffold_12-gene-2039.27|Cao1_scaffold_7-gene-1698.95	http://www.genome.jp/kegg-bin/show_pathway?ath00330/ath:AT3G25570%09red/ath:AT2G39800%09red/ath:AT4G34880%09red
RNA transport	KEGG PATHWAY	ath03013	4	171	0.280934	0.442702	Cao1_scaffold_6-gene-54.29|Cao1_scaffold_9-gene-234.37|Cao1_scaffold_5-gene-228.87|Cao1_scaffold_11-gene-285.23	http://www.genome.jp/kegg-bin/show_pathway?ath03013/ath:AT5G37720%09red/ath:AT1G64350%09red/ath:AT1G22760%09red/ath:AT5G55190%09red
Carbon metabolism	KEGG PATHWAY	ath01200	4	273	0.615272	0.68157	Cao1_scaffold_4-gene-987.16|Cao1_scaffold_8-gene-571.36|Cao1_scaffold_11-gene-794.56|Cao1_scaffold_15-gene-225.21	http://www.genome.jp/kegg-bin/show_pathway?ath01200/ath:AT4G32520%09red/ath:AT5G56720%09red/ath:AT5G58330%09red
Phenylalanine metabolism	KEGG PATHWAY	ath00360	3	32	0.0162674	0.174488	Cao1_scaffold_12-gene-2038.23|Cao1_scaffold_12-gene-2039.27|Cao1_scaffold_7-gene-1147.38	http://www.genome.jp/kegg-bin/show_pathway?ath00360/ath:AT2G22250%09red/ath:AT4G34880%09red
Cyanoamino acid metabolism	KEGG PATHWAY	ath00460	3	69	0.0985732	0.31384	Cao1_scaffold_4-gene-987.16|Cao1_scaffold_9-gene-27.25|Cao1_scaffold_7-gene-1106.31	http://www.genome.jp/kegg-bin/show_pathway?ath00460/ath:AT4G32520%09red/ath:AT3G18080%09red/ath:AT1G73050%09red
Carbon fixation in photosynthetic organisms	KEGG PATHWAY	ath00710	3	69	0.0985732	0.31384	Cao1_scaffold_8-gene-571.36|Cao1_scaffold_11-gene-794.56|Cao1_scaffold_15-gene-225.21	http://www.genome.jp/kegg-bin/show_pathway?ath00710/ath:AT5G56720%09red/ath:AT5G58330%09red
Glyoxylate and dicarboxylate metabolism	KEGG PATHWAY	ath00630	3	78	0.127959	0.340485	Cao1_scaffold_4-gene-987.16|Cao1_scaffold_8-gene-571.36|Cao1_scaffold_15-gene-225.21	http://www.genome.jp/kegg-bin/show_pathway?ath00630/ath:AT4G32520%09red/ath:AT5G56720%09red
Pyruvate metabolism	KEGG PATHWAY	ath00620	3	86	0.156336	0.350976	Cao1_scaffold_8-gene-571.36|Cao1_scaffold_11-gene-794.56|Cao1_scaffold_15-gene-225.21	http://www.genome.jp/kegg-bin/show_pathway?ath00620/ath:AT5G56720%09red/ath:AT5G58330%09red
Glutathione metabolism	KEGG PATHWAY	ath00480	3	102	0.217876	0.39057	Cao1_scaffold_14-gene-682.0|Cao1_scaffold_1909_2-gene-0.10|Cao1_scaffold_3-gene-1183.1	http://www.genome.jp/kegg-bin/show_pathway?ath00480/ath:AT5G41210%09red/ath:AT1G78380%09red/ath:AT1G17180%09red
mRNA surveillance pathway	KEGG PATHWAY	ath03015	3	115	0.270916	0.430444	Cao1_scaffold_6-gene-54.29|Cao1_scaffold_5-gene-1310.21|Cao1_scaffold_5-gene-228.87	http://www.genome.jp/kegg-bin/show_pathway?ath03015/ath:AT5G37720%09red/ath:AT1G22760%09red/ath:AT5G18580%09red
MAPK signaling pathway - plant	KEGG PATHWAY	ath04016	3	134	0.350261	0.489076	Cao1_scaffold_1-gene-1089.8|Cao1_scaffold_1-gene-2090.3|Cao1_scaffold_13-gene-1462.3	http://www.genome.jp/kegg-bin/show_pathway?ath04016/ath:AT1G54490%09red/ath:AT3G61510%09red/ath:AT2G38310%09red
Endocytosis	KEGG PATHWAY	ath04144	3	144	0.391817	0.516822	Cao1_scaffold_15-gene-589.3|Cao1_scaffold_3-gene-1390.4|Cao1_scaffold_8-gene-501.19	http://www.genome.jp/kegg-bin/show_pathway?ath04144/ath:AT1G52570%09red/ath:AT5G02500%09red/ath:AT3G12580%09red
Flavonoid biosynthesis	KEGG PATHWAY	ath00941	2	22	0.051778	0.278093	Cao1_scaffold_10-gene-1632.38|Cao1_scaffold_3-gene-1182.35	http://www.genome.jp/kegg-bin/show_pathway?ath00941/ath:AT2G30490%09red/ath:AT3G51240%09red
Base excision repair	KEGG PATHWAY	ath03410	2	43	0.151192	0.350976	Cao1_scaffold_7-gene-1119.1|Cao1_scaffold_1-gene-1076.22	http://www.genome.jp/kegg-bin/show_pathway?ath03410/ath:AT5G13920%09red
Phenylalanine, tyrosine and tryptophan biosynthesis	KEGG PATHWAY	ath00400	2	56	0.222946	0.393223	Cao1_scaffold_10-gene-226.2|Cao1_scaffold_7-gene-1147.38	http://www.genome.jp/kegg-bin/show_pathway?ath00400/ath:AT1G48850%09red/ath:AT2G22250%09red
Galactose metabolism	KEGG PATHWAY	ath00052	2	57	0.228596	0.395416	Cao1_scaffold_3-gene-1505.6|Cao1_scaffold_9-gene-111.30	http://www.genome.jp/kegg-bin/show_pathway?ath00052/ath:AT3G13790%09red/ath:AT2G36190%09red
Terpenoid backbone biosynthesis	KEGG PATHWAY	ath00900	2	60	0.245597	0.411462	Cao1_scaffold_8-gene-415.0|Cao1_scaffold_4-gene-399.4	http://www.genome.jp/kegg-bin/show_pathway?ath00900/ath:AT5G58770%09red/ath:AT4G15560%09red
Citrate cycle (TCA cycle)	KEGG PATHWAY	ath00020	2	63	0.262642	0.423029	Cao1_scaffold_8-gene-571.36|Cao1_scaffold_15-gene-225.21	http://www.genome.jp/kegg-bin/show_pathway?ath00020/ath:AT5G56720%09red
Photosynthesis	KEGG PATHWAY	ath00195	2	77	0.341719	0.481285	Cao1_scaffold_7-gene-590.11|Cao1_scaffold_5-gene-160.50	http://www.genome.jp/kegg-bin/show_pathway?ath00195/ath:AT4G14890%09red/ath:AT1G52230%09red
Phagosome	KEGG PATHWAY	ath04145	2	82	0.369395	0.500272	Cao1_scaffold_3-gene-1672.27|Cao1_scaffold_10-gene-127.2	http://www.genome.jp/kegg-bin/show_pathway?ath04145/ath:AT4G02620%09red/ath:AT4G23710%09red
Oxidative phosphorylation	KEGG PATHWAY	ath00190	2	160	0.712035	0.757337	Cao1_scaffold_3-gene-1672.27|Cao1_scaffold_10-gene-127.2	http://www.genome.jp/kegg-bin/show_pathway?ath00190/ath:AT4G02620%09red/ath:AT4G23710%09red
Phenylpropanoid biosynthesis	KEGG PATHWAY	ath00940	2	166	0.730629	0.771777	Cao1_scaffold_3-gene-1182.35|Cao1_scaffold_7-gene-1106.31	http://www.genome.jp/kegg-bin/show_pathway?ath00940/ath:AT2G30490%09red/ath:AT3G18080%09red
Stilbenoid, diarylheptanoid and gingerol biosynthesis	KEGG PATHWAY	ath00945	1	7	0.116189	0.335901	Cao1_scaffold_3-gene-1182.35	http://www.genome.jp/kegg-bin/show_pathway?ath00945/ath:AT2G30490%09red
Biosynthesis of secondary metabolites - unclassified	KEGG PATHWAY	ath00999	1	12	0.181861	0.361372	Cao1_scaffold_3-gene-1182.35	http://www.genome.jp/kegg-bin/show_pathway?ath00999/ath:AT2G30490%09red
Taurine and hypotaurine metabolism	KEGG PATHWAY	ath00430	1	14	0.206745	0.381263	Cao1_scaffold_6-gene-644.22	http://www.genome.jp/kegg-bin/show_pathway?ath00430/ath:AT5G15120%09red
Selenocompound metabolism	KEGG PATHWAY	ath00450	1	18	0.254269	0.416253	Cao1_scaffold_8-gene-1168.50	http://www.genome.jp/kegg-bin/show_pathway?ath00450/ath:AT1G08490%09red
One carbon pool by folate	KEGG PATHWAY	ath00670	1	20	0.276955	0.438227	Cao1_scaffold_4-gene-987.16	http://www.genome.jp/kegg-bin/show_pathway?ath00670/ath:AT4G32520%09red
Thiamine metabolism	KEGG PATHWAY	ath00730	1	21	0.288038	0.443891	Cao1_scaffold_4-gene-399.4	http://www.genome.jp/kegg-bin/show_pathway?ath00730/ath:AT4G15560%09red
Isoquinoline alkaloid biosynthesis	KEGG PATHWAY	ath00950	1	22	0.298952	0.45344	Cao1_scaffold_7-gene-1147.38	http://www.genome.jp/kegg-bin/show_pathway?ath00950/ath:AT2G22250%09red
Sesquiterpenoid and triterpenoid biosynthesis	KEGG PATHWAY	ath00909	1	23	0.309699	0.458879	Cao1_scaffold_4-gene-252.3	http://www.genome.jp/kegg-bin/show_pathway?ath00909/ath:AT1G78950%09red
Biosynthesis of unsaturated fatty acids	KEGG PATHWAY	ath01040	1	24	0.320281	0.467355	Cao1_scaffold_5-gene-713.3	http://www.genome.jp/kegg-bin/show_pathway?ath01040/ath:AT2G43710%09red
Ether lipid metabolism	KEGG PATHWAY	ath00565	1	27	0.351066	0.489076	Cao1_scaffold_15-gene-589.3	http://www.genome.jp/kegg-bin/show_pathway?ath00565/ath:AT1G52570%09red
Carotenoid biosynthesis	KEGG PATHWAY	ath00906	1	29	0.370813	0.500272	Cao1_scaffold_1-gene-1261.16	http://www.genome.jp/kegg-bin/show_pathway?ath00906/ath:AT1G52340%09red
Tropane, piperidine and pyridine alkaloid biosynthesis	KEGG PATHWAY	ath00960	1	35	0.426526	0.547576	Cao1_scaffold_7-gene-1147.38	http://www.genome.jp/kegg-bin/show_pathway?ath00960/ath:AT2G22250%09red
Fatty acid elongation	KEGG PATHWAY	ath00062	1	35	0.426526	0.547576	Cao1_scaffold_10-gene-727.12	http://www.genome.jp/kegg-bin/show_pathway?ath00062/ath:AT1G68530%09red
Arginine biosynthesis	KEGG PATHWAY	ath00220	1	36	0.43532	0.552411	Cao1_scaffold_9-gene-639.4	http://www.genome.jp/kegg-bin/show_pathway?ath00220/ath:AT4G24830%09red
Ubiquinone and other terpenoid-quinone biosynthesis	KEGG PATHWAY	ath00130	1	38	0.452507	0.563072	Cao1_scaffold_3-gene-1182.35	http://www.genome.jp/kegg-bin/show_pathway?ath00130/ath:AT2G30490%09red
Tyrosine metabolism	KEGG PATHWAY	ath00350	1	40	0.469173	0.576348	Cao1_scaffold_7-gene-1147.38	http://www.genome.jp/kegg-bin/show_pathway?ath00350/ath:AT2G22250%09red
Sulfur metabolism	KEGG PATHWAY	ath00920	1	42	0.485331	0.583156	Cao1_scaffold_5-gene-1186.45	http://www.genome.jp/kegg-bin/show_pathway?ath00920/ath:AT3G01910%09red
Fatty acid biosynthesis	KEGG PATHWAY	ath00061	1	43	0.493226	0.58896	Cao1_scaffold_5-gene-713.3	http://www.genome.jp/kegg-bin/show_pathway?ath00061/ath:AT2G43710%09red
alpha-Linolenic acid metabolism	KEGG PATHWAY	ath00592	1	44	0.500999	0.595469	Cao1_scaffold_8-gene-884.18	http://www.genome.jp/kegg-bin/show_pathway?ath00592/ath:AT1G20480%09red
N-Glycan biosynthesis	KEGG PATHWAY	ath00510	1	45	0.508654	0.599012	Cao1_scaffold_11-gene-604.1	http://www.genome.jp/kegg-bin/show_pathway?ath00510/ath:AT3G21160%09red
DNA replication	KEGG PATHWAY	ath03030	1	50	0.545204	0.626038	Cao1_scaffold_3-gene-933.83	http://www.genome.jp/kegg-bin/show_pathway?ath03030/ath:AT2G16440%09red
Alanine, aspartate and glutamate metabolism	KEGG PATHWAY	ath00250	1	51	0.552181	0.628147	Cao1_scaffold_9-gene-639.4	http://www.genome.jp/kegg-bin/show_pathway?ath00250/ath:AT4G24830%09red
Ascorbate and aldarate metabolism	KEGG PATHWAY	ath00053	1	53	0.565818	0.637063	Cao1_scaffold_8-gene-1102.2	http://www.genome.jp/kegg-bin/show_pathway?ath00053/ath:AT5G21100%09red
Proteasome	KEGG PATHWAY	ath03050	1	60	0.610363	0.678279	Cao1_scaffold_15-gene-562.29	http://www.genome.jp/kegg-bin/show_pathway?ath03050/ath:AT5G19990%09red
Fatty acid metabolism	KEGG PATHWAY	ath01212	1	69	0.660999	0.715927	Cao1_scaffold_5-gene-713.3	http://www.genome.jp/kegg-bin/show_pathway?ath01212/ath:AT2G43710%09red
Glycine, serine and threonine metabolism	KEGG PATHWAY	ath00260	1	70	0.666203	0.719536	Cao1_scaffold_4-gene-987.16	http://www.genome.jp/kegg-bin/show_pathway?ath00260/ath:AT4G32520%09red
Inositol phosphate metabolism	KEGG PATHWAY	ath00562	1	78	0.705065	0.753049	Cao1_scaffold_11-gene-415.26	http://www.genome.jp/kegg-bin/show_pathway?ath00562/ath:AT1G09870%09red
Pentose and glucuronate interconversions	KEGG PATHWAY	ath00040	1	96	0.776784	0.810511	Cao1_scaffold_3-gene-1609.45	http://www.genome.jp/kegg-bin/show_pathway?ath00040/ath:AT3G53190%09red
Glycerophospholipid metabolism	KEGG PATHWAY	ath00564	1	97	0.780213	0.812986	Cao1_scaffold_15-gene-589.3	http://www.genome.jp/kegg-bin/show_pathway?ath00564/ath:AT1G52570%09red
Ribosome biogenesis in eukaryotes	KEGG PATHWAY	ath03008	1	101	0.793413	0.822284	Cao1_scaffold_9-gene-234.37	http://www.genome.jp/kegg-bin/show_pathway?ath03008/ath:AT5G55190%09red
RNA degradation	KEGG PATHWAY	ath03018	1	113	0.828451	0.85285	Cao1_scaffold_5-gene-228.87	http://www.genome.jp/kegg-bin/show_pathway?ath03018/ath:AT1G22760%09red
Glycolysis / Gluconeogenesis	KEGG PATHWAY	ath00010	1	116	0.836241	0.858571	Cao1_scaffold_11-gene-415.26	http://www.genome.jp/kegg-bin/show_pathway?ath00010/ath:AT1G09870%09red
Amino sugar and nucleotide sugar metabolism	KEGG PATHWAY	ath00520	1	131	0.870205	0.885169	Cao1_scaffold_1-gene-2105.16	http://www.genome.jp/kegg-bin/show_pathway?ath00520/ath:AT5G24090%09red
Ribosome	KEGG PATHWAY	ath03010	1	364	0.996538	0.997836	Cao1_scaffold_7-gene-161.29	http://www.genome.jp/kegg-bin/show_pathway?ath03010/ath:AT5G67510%09red
