# Supplementary material for: Floral organ transcriptome in Camellia sasanqua provided insight into stamen petaloid
Source: BMC Plant Biol. 2022 Oct 5;22:474. doi: 10.1186/s12870-022-03860-x (PMC9535933; doi:10.1186/s12870-022-03860-x)
Supplement: Supplementary file 4 — Additional file 4: Table S4. The gene description list of the model. [file 12870_2022_3860_MOESM4_ESM.xlsx]

## Sheet: Sheet1
Cao1_scaffold_10-gene-1825.28	patatin-like protein 2	GO:0016042//lipid catabolic process	GO:0005737//cytoplasm; GO:0016020//membrane	GO:0004620//phospholipase activity; GO:0047372//acylglycerol lipase activity	no KO assigned | (RefSeq) PLA2A; phospholipase A 2A	http://www.genome.jp/dbget-bin/www_bget?ath:AT2G26560
Cao1_scaffold_10-gene-1840.44	patatin-like protein 2	GO:0016042//lipid catabolic process	GO:0005737//cytoplasm; GO:0016020//membrane	GO:0004620//phospholipase activity; GO:0047372//acylglycerol lipase activity	no KO assigned | (RefSeq) PLA2A; phospholipase A 2A	http://www.genome.jp/dbget-bin/www_bget?ath:AT2G26560
Cao1_scaffold_10-gene-1840.45	patatin-like protein 2	GO:0016042//lipid catabolic process	GO:0005737//cytoplasm; GO:0016020//membrane	GO:0004620//phospholipase activity; GO:0047372//acylglycerol lipase activity	no KO assigned | (RefSeq) PLA2A; phospholipase A 2A	http://www.genome.jp/dbget-bin/www_bget?ath:AT2G26560
Cao1_scaffold_10-gene-1860.33	oxygen-evolving enhancer protein chloroplastic	GO:0042549//photosystem II stabilization	GO:0009535//chloroplast thylakoid membrane; GO:0009654//photosystem II oxygen evolving complex; GO:0016021//integral component of membrane; GO:0019898//extrinsic component of membrane	GO:0005509//calcium ion binding	K02716 photosystem II oxygen-evolving enhancer protein 1 | (RefSeq) PSBO1; PS II oxygen-evolving com	http://www.genome.jp/dbget-bin/www_bget?ath:AT5G66570
Cao1_scaffold_10-gene-1974.5	cystathionine gamma-synthase chloroplastic-like	GO:0001887//selenium compound metabolic process; GO:0009086//methionine biosynthetic process	GO:0009570//chloroplast stroma	GO:0003962//cystathionine gamma-synthase activity; GO:0016829//lyase activity; GO:0030170//pyridoxal phosphate binding	K01739 cystathionine gamma-synthase [EC:2.5.1.48] | (RefSeq) MTO1; Pyridoxal phosphate (PLP)-depende	http://www.genome.jp/dbget-bin/www_bget?ath:AT3G01120
Cao1_scaffold_10-gene-1987.39	zinc-finger homeodomain protein 9-like	-	-	GO:0003677//DNA binding	no KO assigned | (RefSeq) HB23; homeobox protein 23	http://www.genome.jp/dbget-bin/www_bget?ath:AT5G39760
Cao1_scaffold_10-gene-2143.12	-	-	-	-	no KO assigned | (RefSeq) Pollen Ole e 1 allergen and extensin family protein	http://www.genome.jp/dbget-bin/www_bget?ath:AT3G26960
Cao1_scaffold_10-gene-428.0	phosphoinositide phospholipase c 2-like	GO:0016042//lipid catabolic process; GO:0035556//intracellular signal transduction	GO:0005622//intracellular	GO:0004435//phosphatidylinositol phospholipase C activity; GO:0004871//signal transducer activity	K05857 phosphatidylinositol phospholipase C, delta [EC:3.1.4.11] | (RefSeq) PLC2; phospholipase C 2	http://www.genome.jp/dbget-bin/www_bget?ath:AT3G08510
Cao1_scaffold_10-gene-516.1	methylesterase 17	GO:0033473//indoleacetic acid conjugate metabolic process; GO:0048367//shoot system development	-	GO:0080030//methyl indole-3-acetate esterase activity	no KO assigned | (RefSeq) MES17; methyl esterase 17	http://www.genome.jp/dbget-bin/www_bget?ath:AT3G10870
Cao1_scaffold_10-gene-56.6	casein kinase i-like	GO:0006897//endocytosis; GO:0008360//regulation of cell shape; GO:0016055//Wnt signaling pathway; GO:0018105//peptidyl-serine phosphorylation	GO:0005634//nucleus; GO:0005737//cytoplasm	GO:0004674//protein serine/threonine kinase activity; GO:0005524//ATP binding	no KO assigned | (RefSeq) CKI1; casein kinase I	http://www.genome.jp/dbget-bin/www_bget?ath:AT4G14340
Cao1_scaffold_11-gene-427.67	zinc finger ccch domain-containing protein 29-like	-	-	GO:0046872//metal ion binding	no KO assigned | (RefSeq) CZF1; zinc finger (CCCH-type) family protein	http://www.genome.jp/dbget-bin/www_bget?ath:AT2G40140
Cao1_scaffold_11-gene-547.56	-	-	-	-	no KO assigned | (RefSeq) Cysteine proteinases superfamily protein	http://www.genome.jp/dbget-bin/www_bget?ath:AT5G04250
Cao1_scaffold_11-gene-899.58	uncharacterized protein loc104601427	-	GO:0009506//plasmodesma; GO:0016021//integral component of membrane	GO:0008375//acetylglucosaminyltransferase activity	no KO assigned | (RefSeq) Core-2/I-branching beta-1,6-N-acetylglucosaminyltransferase family protein	http://www.genome.jp/dbget-bin/www_bget?ath:AT5G22070
Cao1_scaffold_11-gene-977.0	probable low-specificity l-threonine aldolase 1	GO:0006545//glycine biosynthetic process; GO:0006567//threonine catabolic process	GO:0005829//cytosol	GO:0008732//L-allo-threonine aldolase activity	K01620 threonine aldolase [EC:4.1.2.48] | (RefSeq) THA1; threonine aldolase 1	http://www.genome.jp/dbget-bin/www_bget?ath:AT1G08630
Cao1_scaffold_11-gene-999.2	116 kda u5 small nuclear ribonucleoprotein component-like	GO:0006412//translation; GO:0006414//translational elongation	GO:0005840//ribosome; GO:0019013//viral nucleocapsid; GO:0030529//ribonucleoprotein complex	GO:0003746//translation elongation factor activity; GO:0003924//GTPase activity; GO:0005525//GTP binding	K12852 116 kDa U5 small nuclear ribonucleoprotein component | (RefSeq) MEE5; Ribosomal protein S5/El	http://www.genome.jp/dbget-bin/www_bget?ath:AT1G06220
Cao1_scaffold_12-gene-1295.31	geranylgeranyl transferase type-2 subunit alpha	GO:0018344//protein geranylgeranylation	GO:0005968//Rab-protein geranylgeranyltransferase complex	GO:0004663//Rab geranylgeranyltransferase activity	K14050 geranylgeranyl transferase type-2 subunit alpha [EC:2.5.1.60] | (RefSeq) RGTA1; RAB geranylge	http://www.genome.jp/dbget-bin/www_bget?ath:AT4G24490
Cao1_scaffold_12-gene-160.40	nad -linked oxidoreductase superfamily protein isoform 1	-	GO:0016021//integral component of membrane	-	no KO assigned | (RefSeq) NAD(P)-linked oxidoreductase superfamily protein	http://www.genome.jp/dbget-bin/www_bget?ath:AT1G14345
Cao1_scaffold_12-gene-347.5	ribulose bisphosphate carboxylase small chain chloroplastic-like	GO:0009853//photorespiration; GO:0015977//carbon fixation; GO:0015979//photosynthesis; GO:0055114//oxidation-reduction process	GO:0009507//chloroplast	GO:0004497//monooxygenase activity; GO:0016984//ribulose-bisphosphate carboxylase activity	K01602 ribulose-bisphosphate carboxylase small chain [EC:4.1.1.39] | (RefSeq) RBCS3B; Ribulose bisph	http://www.genome.jp/dbget-bin/www_bget?ath:AT5G38410
Cao1_scaffold_12-gene-35.1	photosystem ii core complex proteins chloroplastic	-	GO:0044425//membrane part	-	K02723 photosystem II PsbY protein | (RefSeq) PSBY; photosystem II BY	http://www.genome.jp/dbget-bin/www_bget?ath:AT1G67740
Cao1_scaffold_12-gene-35.12	-	-	-	-	no KO assigned | (RefSeq) TNO1; TGN-related, localized SYP41 interacting protein	http://www.genome.jp/dbget-bin/www_bget?ath:AT1G24460
Cao1_scaffold_12-gene-492.34	-	-	-	-	no KO assigned | (RefSeq) OXS3; oxidative stress 3	http://www.genome.jp/dbget-bin/www_bget?ath:AT5G56550
Cao1_scaffold_12-gene-752.22	probable rna helicase sde3	GO:0009616//virus induced gene silencing; GO:0035194//posttranscriptional gene silencing by RNA	-	GO:0004386//helicase activity	K18422 helicase MOV-10 [EC:3.6.4.13] | (RefSeq) SDE3; P-loop containing nucleoside triphosphate hydr	http://www.genome.jp/dbget-bin/www_bget?ath:AT1G05460
Cao1_scaffold_13-gene-1017.19	aquaporin tip1-1	GO:0006833//water transport; GO:0009992//cellular water homeostasis; GO:0015793//glycerol transport; GO:0034220//ion transmembrane transport	GO:0005887//integral component of plasma membrane; GO:0009705//plant-type vacuole membrane; GO:0042807//central vacuole	GO:0015250//water channel activity; GO:0015254//glycerol channel activity	K09873 aquaporin TIP | (RefSeq) GAMMA-TIP; gamma tonoplast intrinsic protein	http://www.genome.jp/dbget-bin/www_bget?ath:AT2G36830
Cao1_scaffold_13-gene-1246.18	metallothionein-like protein type 2	-	-	GO:0016787//hydrolase activity; GO:0046872//metal ion binding	no KO assigned | (RefSeq) MT2A; metallothionein 2A	http://www.genome.jp/dbget-bin/www_bget?ath:AT3G09390
Cao1_scaffold_13-gene-1256.22	expansin alpha	GO:0009664//plant-type cell wall organization	GO:0005576//extracellular region; GO:0005618//cell wall; GO:0016020//membrane	-	no KO assigned | (RefSeq) EXPA4; expansin A4	http://www.genome.jp/dbget-bin/www_bget?ath:AT2G39700
Cao1_scaffold_13-gene-1262.30	expansin alpha	GO:0009664//plant-type cell wall organization	GO:0005576//extracellular region; GO:0005618//cell wall; GO:0016020//membrane	-	no KO assigned | (RefSeq) EXPA4; expansin A4	http://www.genome.jp/dbget-bin/www_bget?ath:AT2G39700
Cao1_scaffold_13-gene-1749.23	protein n-terminal glutamine amidohydrolase	-	-	GO:0016811//hydrolase activity, acting on carbon-nitrogen (but not peptide) bonds, in linear amides	K21286 protein N-terminal glutamine amidohydrolase [EC:3.5.1.122] | (RefSeq) amino-terminal glutamin	http://www.genome.jp/dbget-bin/www_bget?ath:AT2G41760
Cao1_scaffold_13-gene-198.14	udp-glycosyltransferase 74b1-like	GO:0019761//glucosinolate biosynthetic process; GO:0042742//defense response to bacterium; GO:0052544//defense response by callose deposition in cell wall	-	GO:0047215//indole-3-acetate beta-glucosyltransferase activity; GO:0047251//thiohydroximate beta-D-glucosyltransferase activity	K11820 N-hydroxythioamide S-beta-glucosyltransferase [EC:2.4.1.195] | (RefSeq) UGT74B1; UDP-glucosyl	http://www.genome.jp/dbget-bin/www_bget?ath:AT1G24100
Cao1_scaffold_13-gene-224.33	udp-glycosyltransferase 74b1-like	GO:0019761//glucosinolate biosynthetic process; GO:0042742//defense response to bacterium; GO:0052544//defense response by callose deposition in cell wall	-	GO:0047215//indole-3-acetate beta-glucosyltransferase activity; GO:0047251//thiohydroximate beta-D-glucosyltransferase activity	K11820 N-hydroxythioamide S-beta-glucosyltransferase [EC:2.4.1.195] | (RefSeq) UGT74B1; UDP-glucosyl	http://www.genome.jp/dbget-bin/www_bget?ath:AT1G24100
Cao1_scaffold_14-gene-1351.68	vacuolar atp synthase 16 kda proteolipid subunit	GO:0006811//ion transport; GO:0044699//single-organism process	GO:0005774//vacuolar membrane; GO:0033179//proton-transporting V-type ATPase, V0 domain	GO:0015078//hydrogen ion transmembrane transporter activity; GO:0016787//hydrolase activity	K02155 V-type H+-transporting ATPase 16kDa proteolipid subunit | (RefSeq) VHA-C3; vacuolar-type H[+]	http://www.genome.jp/dbget-bin/www_bget?ath:AT4G38920
Cao1_scaffold_14-gene-197.22	nudix hydrolase chloroplastic	-	GO:0005829//cytosol; GO:0009507//chloroplast	GO:0016787//hydrolase activity; GO:0046872//metal ion binding	K03426 NAD+ diphosphatase [EC:3.6.1.22] | (RefSeq) NUDX19; nudix hydrolase homolog 19	http://www.genome.jp/dbget-bin/www_bget?ath:AT5G20070
Cao1_scaffold_14-gene-554.0	membrane family protein	GO:0015979//photosynthesis	GO:0009523//photosystem II; GO:0016021//integral component of membrane	-	no KO assigned | (RefSeq) PSBX; photosystem II subunit X	http://www.genome.jp/dbget-bin/www_bget?ath:AT2G06520
Cao1_scaffold_14-gene-660.24	aquaporin pip1-3	GO:0006833//water transport; GO:0009414//response to water deprivation; GO:0009992//cellular water homeostasis; GO:0034220//ion transmembrane transport	GO:0005773//vacuole; GO:0005887//integral component of plasma membrane; GO:0009506//plasmodesma; GO:0009507//chloroplast	GO:0005515//protein binding; GO:0015250//water channel activity; GO:0015254//glycerol channel activity	K09872 aquaporin PIP | (RefSeq) PIP1;4; plasma membrane intrinsic protein 1;4	http://www.genome.jp/dbget-bin/www_bget?ath:AT4G00430
Cao1_scaffold_14-gene-771.31	21 kda protein	-	-	GO:0004857//enzyme inhibitor activity	no KO assigned | (RefSeq) Plant invertase/pectin methylesterase inhibitor superfamily protein	http://www.genome.jp/dbget-bin/www_bget?ath:AT5G62350
Cao1_scaffold_1-gene-2012.28	aquaporin pip1-3	GO:0006833//water transport; GO:0009414//response to water deprivation; GO:0009992//cellular water homeostasis; GO:0034220//ion transmembrane transport	GO:0005773//vacuole; GO:0005887//integral component of plasma membrane; GO:0009506//plasmodesma; GO:0009507//chloroplast	GO:0005515//protein binding; GO:0015250//water channel activity; GO:0015254//glycerol channel activity	K09872 aquaporin PIP | (RefSeq) PIP1;4; plasma membrane intrinsic protein 1;4	http://www.genome.jp/dbget-bin/www_bget?ath:AT4G00430
Cao1_scaffold_1-gene-2149.34	transcription factor 25	-	GO:0005829//cytosol	-	no KO assigned | (RefSeq) transcription factor-like protein	http://www.genome.jp/dbget-bin/www_bget?ath:AT2G46900
Cao1_scaffold_1-gene-227.43	scopoletin glucosyltransferase-like	GO:0009813//flavonoid biosynthetic process; GO:0052696//flavonoid glucuronidation	GO:0043231//intracellular membrane-bounded organelle	GO:0042802//identical protein binding; GO:0050275//scopoletin glucosyltransferase activity; GO:0080043//quercetin 3-O-glucosyltransferase activity; GO:0080044//quercetin 7-O-glucosyltransferase activity	no KO assigned | (RefSeq) UGT73B3; UDP-glucosyl transferase 73B3	http://www.genome.jp/dbget-bin/www_bget?ath:AT4G34131
Cao1_scaffold_1-gene-249.46	-	-	-	-	no KO assigned | (RefSeq) hypothetical protein	http://www.genome.jp/dbget-bin/www_bget?ath:AT2G15020
Cao1_scaffold_1-gene-49.14	dirigent protein 22-like	GO:0009699//phenylpropanoid biosynthetic process	-	GO:0042349//guiding stereospecific synthesis activity	no KO assigned | (RefSeq) Disease resistance-responsive (dirigent-like protein) family protein	http://www.genome.jp/dbget-bin/www_bget?ath:AT1G22900
Cao1_scaffold_2-gene-1230.30	2-alkenal reductase (nadp(+)-dependent)-like	GO:0055114//oxidation-reduction process	GO:0016021//integral component of membrane	GO:0008270//zinc ion binding; GO:0016491//oxidoreductase activity	K08070 2-alkenal reductase [EC:1.3.1.74] | (RefSeq) Zinc-binding dehydrogenase family protein	http://www.genome.jp/dbget-bin/www_bget?ath:AT1G65560
Cao1_scaffold_2-gene-1230.31	2-alkenal reductase (nadp(+)-dependent)-like	GO:0055114//oxidation-reduction process	-	GO:0008270//zinc ion binding; GO:0016491//oxidoreductase activity	K08070 2-alkenal reductase [EC:1.3.1.74] | (RefSeq) AER; alkenal reductase	http://www.genome.jp/dbget-bin/www_bget?ath:AT5G16970
Cao1_scaffold_2-gene-1469.31	Heme-binding protein 2	-	-	-	no KO assigned | (RefSeq) HBP1; SOUL heme-binding family protein	http://www.genome.jp/dbget-bin/www_bget?ath:AT1G17100
Cao1_scaffold_2-gene-1502.6	chlorophyll a-b binding protein chloroplastic	GO:0009416//response to light stimulus; GO:0009768//photosynthesis, light harvesting in photosystem I; GO:0018298//protein-chromophore linkage	GO:0009522//photosystem I; GO:0009535//chloroplast thylakoid membrane; GO:0009941//chloroplast envelope; GO:0010287//plastoglobule; GO:0016021//integral component of membrane	GO:0016168//chlorophyll binding; GO:0031409//pigment binding; GO:0046872//metal ion binding	K08909 light-harvesting complex I chlorophyll a/b binding protein 3 | (RefSeq) LHCA3; PSI type III c	http://www.genome.jp/dbget-bin/www_bget?ath:AT1G61520
Cao1_scaffold_2-gene-1572.0	probable protein phosphatase 2c 39	GO:0006470//protein dephosphorylation	-	GO:0004722//protein serine/threonine phosphatase activity	no KO assigned | (RefSeq) Protein phosphatase 2C family protein	http://www.genome.jp/dbget-bin/www_bget?ath:AT3G15260
Cao1_scaffold_2-gene-1908.4	probable lrr receptor-like serine threonine-protein kinase at1g56140	GO:0006468//protein phosphorylation; GO:0006508//proteolysis	GO:0005886//plasma membrane; GO:0016021//integral component of membrane	GO:0004190//aspartic-type endopeptidase activity; GO:0004674//protein serine/threonine kinase activity; GO:0005524//ATP binding	no KO assigned | (RefSeq) Leucine-rich repeat transmembrane protein kinase	http://www.genome.jp/dbget-bin/www_bget?ath:AT1G56140
Cao1_scaffold_2-gene-1911.26	photosystem ii 10 kda chloroplastic	GO:0015979//photosynthesis	GO:0009654//photosystem II oxygen evolving complex; GO:0016021//integral component of membrane	-	K03541 photosystem II 10kDa protein | (RefSeq) PSBR; photosystem II subunit R	http://www.genome.jp/dbget-bin/www_bget?ath:AT1G79040
Cao1_scaffold_3-gene-1533.32	Probable non-specific lipid-transfer protein AKCS9	-	-	-	no KO assigned | (RefSeq) Bifunctional inhibitor/lipid-transfer protein/seed storage 2S albumin supe	http://www.genome.jp/dbget-bin/www_bget?ath:AT3G18280
Cao1_scaffold_3-gene-441.13	-	-	-	-	no KO assigned | (RefSeq) mediator of RNA polymerase II transcription subunit, putative (DUF3511)	http://www.genome.jp/dbget-bin/www_bget?ath:AT4G09890
Cao1_scaffold_3-gene-52.0	expansin protein	GO:0009664//plant-type cell wall organization	GO:0005576//extracellular region; GO:0005618//cell wall; GO:0016021//integral component of membrane	-	no KO assigned | (RefSeq) EXPA11; expansin 11	http://www.genome.jp/dbget-bin/www_bget?ath:AT1G20190
Cao1_scaffold_4-gene-532.37	oxygen-evolving enhancer protein 3- chloroplastic	GO:0015979//photosynthesis	GO:0009654//photosystem II oxygen evolving complex; GO:0019898//extrinsic component of membrane	GO:0005509//calcium ion binding	K08901 photosystem II oxygen-evolving enhancer protein 3 | (RefSeq) PSBQ-2; photosystem II subunit Q	http://www.genome.jp/dbget-bin/www_bget?ath:AT4G05180
Cao1_scaffold_4-gene-674.23	malonyl- mitochondrial	GO:0006468//protein phosphorylation; GO:0006633//fatty acid biosynthetic process; GO:0008654//phospholipid biosynthetic process	GO:0016020//membrane	GO:0004672//protein kinase activity; GO:0005524//ATP binding; GO:0016780//phosphotransferase activity, for other substituted phosphate groups; GO:0050080//malonyl-CoA decarboxylase activity	K01578 malonyl-CoA decarboxylase [EC:4.1.1.9] | (RefSeq) malonyl-CoA decarboxylase family protein	http://www.genome.jp/dbget-bin/www_bget?ath:AT4G04320
Cao1_scaffold_5-gene-135.4	duf21 domain-containing protein at4g14240	-	GO:0016021//integral component of membrane	GO:0000166//nucleotide binding; GO:0003676//nucleic acid binding	K16302 metal transporter CNNM | (RefSeq) CBS domain protein with a domain protein (DUF21)	http://www.genome.jp/dbget-bin/www_bget?ath:AT4G14240
Cao1_scaffold_5-gene-660.44	Dehydration-responsive protein RD22	-	-	-	no KO assigned | (RefSeq) RD22; BURP domain-containing protein	http://www.genome.jp/dbget-bin/www_bget?ath:AT5G25610
Cao1_scaffold_5-gene-704.37	class iv chitinase	GO:0005975//carbohydrate metabolic process; GO:0006032//chitin catabolic process; GO:0016998//cell wall macromolecule catabolic process	-	GO:0004568//chitinase activity; GO:0008061//chitin binding	K01183 chitinase [EC:3.2.1.14] | (RefSeq) EP3; homolog of carrot EP3-3 chitinase	http://www.genome.jp/dbget-bin/www_bget?ath:AT3G54420
Cao1_scaffold_5-gene-753.43	chlorophyll a-b binding protein chloroplastic	GO:0009416//response to light stimulus; GO:0009768//photosynthesis, light harvesting in photosystem I; GO:0018298//protein-chromophore linkage	GO:0009522//photosystem I; GO:0009535//chloroplast thylakoid membrane; GO:0009941//chloroplast envelope; GO:0010287//plastoglobule; GO:0016021//integral component of membrane	GO:0016168//chlorophyll binding; GO:0031409//pigment binding; GO:0046872//metal ion binding	K08916 light-harvesting complex II chlorophyll a/b binding protein 5 | (RefSeq) LHCB5; light harvest	http://www.genome.jp/dbget-bin/www_bget?ath:AT4G10340
Cao1_scaffold_5-gene-775.28	-	-	-	-	no KO assigned | (RefSeq) transmembrane protein	http://www.genome.jp/dbget-bin/www_bget?ath:AT4G13530
Cao1_scaffold_6-gene-1006.43	nuclear transcription factor y subunit b-5	GO:0006355//regulation of transcription, DNA-templated	GO:0005634//nucleus	GO:0043565//sequence-specific DNA binding; GO:0046982//protein heterodimerization activity	no KO assigned | (RefSeq) NF-YB5; nuclear factor Y, subunit B5	http://www.genome.jp/dbget-bin/www_bget?ath:AT2G47810
Cao1_scaffold_6-gene-1092.35	protochlorophyllide-dependent translocon component chloroplastic	-	GO:0009507//chloroplast; GO:0016020//membrane	GO:0016491//oxidoreductase activity; GO:0051536//iron-sulfur cluster binding	no KO assigned | (RefSeq) ACD1-LIKE; ACD1-like protein	http://www.genome.jp/dbget-bin/www_bget?ath:AT4G25650
Cao1_scaffold_6-gene-1092.36	protochlorophyllide-dependent translocon component chloroplastic	GO:0055114//oxidation-reduction process	GO:0009941//chloroplast envelope; GO:0016020//membrane	GO:0010277//chlorophyllide a oxygenase [overall] activity; GO:0046872//metal ion binding; GO:0051537//2 iron, 2 sulfur cluster binding	no KO assigned | (RefSeq) ACD1-LIKE; ACD1-like protein	http://www.genome.jp/dbget-bin/www_bget?ath:AT4G25650
Cao1_scaffold_7-gene-1583.65	shikimate o-hydroxycinnamoyltransferase	GO:0065007//biological regulation; GO:1901576//organic substance biosynthetic process	GO:0005737//cytoplasm	GO:0050737//O-hydroxycinnamoyltransferase activity	K13065 shikimate O-hydroxycinnamoyltransferase [EC:2.3.1.133] | (RefSeq) HCT; hydroxycinnamoyl-CoA s	http://www.genome.jp/dbget-bin/www_bget?ath:AT5G48930
Cao1_scaffold_7-gene-1953.25	abc transporter i family member 17	GO:0035435//phosphate ion transmembrane transport	GO:0005774//vacuolar membrane; GO:0005886//plasma membrane	GO:0005524//ATP binding; GO:0015415//phosphate ion transmembrane-transporting ATPase activity	no KO assigned | (RefSeq) ABCI17; non-intrinsic ABC protein 3	http://www.genome.jp/dbget-bin/www_bget?ath:AT1G67940
Cao1_scaffold_7-gene-872.21	snf1-related protein kinase regulatory subunit gamma-1	GO:0045859//regulation of protein kinase activity	GO:0009505//plant-type cell wall	GO:0016301//kinase activity; GO:0019887//protein kinase regulator activity	no KO assigned | (RefSeq) KING1; SNF1-related protein kinase regulatory subunit gamma 1	http://www.genome.jp/dbget-bin/www_bget?ath:AT3G48530
Cao1_scaffold_8-gene-253.42	gdsl esterase lipase at5g33370-like	GO:0009751//response to salicylic acid; GO:0010226//response to lithium ion; GO:0042538//hyperosmotic salinity response; GO:0052889//9,9'-di-cis-zeta-carotene desaturation to 7,9,7',9'-tetra-cis-lycopene; GO:0055114//oxidation-reduction process	-	GO:0016788//hydrolase activity, acting on ester bonds; GO:0052886//9,9'-dicis-carotene:quinone oxidoreductase activity; GO:0052887//7,9,9'-tricis-neurosporene:quinone oxidoreductase activity	no KO assigned | (RefSeq) GDSL-like Lipase/Acylhydrolase superfamily protein	http://www.genome.jp/dbget-bin/www_bget?ath:AT4G28780
Cao1_scaffold_8-gene-463.18	uncharacterized protein loc105955935	-	GO:0016020//membrane	-	no KO assigned | (RefSeq) transmembrane protein	http://www.genome.jp/dbget-bin/www_bget?ath:AT2G29180
Cao1_scaffold_8-gene-463.19	ribulose bisphosphate carboxylase oxygenase chloroplastic isoform x1	-	-	GO:0005524//ATP binding	no KO assigned | (RefSeq) RCA; rubisco activase	http://www.genome.jp/dbget-bin/www_bget?ath:AT2G39730
Cao1_scaffold_8-gene-677.22	-	-	-	-	no KO assigned | (RefSeq) hypothetical protein	http://www.genome.jp/dbget-bin/www_bget?ath:AT2G27830
Cao1_scaffold_8-gene-744.42	probable calcium-binding protein cml48 isoform x1	GO:0006508//proteolysis	GO:0005737//cytoplasm	GO:0004198//calcium-dependent cysteine-type endopeptidase activity; GO:0005509//calcium ion binding	K13448 calcium-binding protein CML | (RefSeq) Calcium-binding EF-hand family protein	http://www.genome.jp/dbget-bin/www_bget?ath:AT2G27480
Cao1_scaffold_9-gene-183.16	protein nrt1 ptr family -like	GO:0006857//oligopeptide transport	GO:0016021//integral component of membrane	GO:0005215//transporter activity	no KO assigned | (RefSeq) Major facilitator superfamily protein	http://www.genome.jp/dbget-bin/www_bget?ath:AT1G52190
Cao1_scaffold_9-gene-482.36	Uncharacterized protein At4g14100	-	-	-	no KO assigned | (RefSeq) transferring glycosyl group transferase	http://www.genome.jp/dbget-bin/www_bget?ath:AT3G23760
Cao1_scaffold_9-gene-60.0	-	-	-	-	no KO assigned | (RefSeq) DUF1677 family protein (DUF1677)	http://www.genome.jp/dbget-bin/www_bget?ath:AT1G72510
