# Supplementary material for: Floral organ transcriptome in Camellia sasanqua provided insight into stamen petaloid
Source: BMC Plant Biol. 2022 Oct 5;22:474. doi: 10.1186/s12870-022-03860-x (PMC9535933; doi:10.1186/s12870-022-03860-x)
Supplement: Supplementary file 5 — Additional file 5: Table S5. The GO enrichment analysis of coexpression modules. [file 12870_2022_3860_MOESM5_ESM.xlsx]

## Sheet: Sheet1
#Term	Database	ID	Input number	Background number	P-Value	Corrected P-Value	Input	Hyperlink
Photosynthesis	KEGG PATHWAY	ath00195	3	77	0.000102665	0.00208263	Cao1_scaffold_4-gene-532.37|Cao1_scaffold_10-gene-1860.33|Cao1_scaffold_12-gene-35.1	http://www.genome.jp/kegg-bin/show_pathway?ath00195/ath:AT5G66570%09red/ath:AT4G05180%09red/ath:AT1G67740%09red
Stilbenoid, diarylheptanoid and gingerol biosynthesis	KEGG PATHWAY	ath00945	1	7	0.0090021	0.0440792	Cao1_scaffold_7-gene-1583.65	http://www.genome.jp/kegg-bin/show_pathway?ath00945/ath:AT5G48930%09red
Photosynthesis - antenna proteins	KEGG PATHWAY	ath00196	1	22	0.025669	0.0687735	Cao1_scaffold_5-gene-753.43	http://www.genome.jp/kegg-bin/show_pathway?ath00196/ath:AT4G10340%09red
Flavonoid biosynthesis	KEGG PATHWAY	ath00941	1	22	0.025669	0.0687735	Cao1_scaffold_7-gene-1583.65	http://www.genome.jp/kegg-bin/show_pathway?ath00941/ath:AT5G48930%09red
Propanoate metabolism	KEGG PATHWAY	ath00640	1	43	0.0485452	0.0919123	Cao1_scaffold_4-gene-674.23	http://www.genome.jp/kegg-bin/show_pathway?ath00640/ath:AT4G04320%09red
beta-Alanine metabolism	KEGG PATHWAY	ath00410	1	50	0.0560538	0.0983449	Cao1_scaffold_4-gene-674.23	http://www.genome.jp/kegg-bin/show_pathway?ath00410/ath:AT4G04320%09red
Glycine, serine and threonine metabolism	KEGG PATHWAY	ath00260	1	70	0.0771908	0.12179	Cao1_scaffold_11-gene-977.0	http://www.genome.jp/kegg-bin/show_pathway?ath00260/ath:AT1G08630%09red
Peroxisome	KEGG PATHWAY	ath04146	1	87	0.0947945	0.1432	Cao1_scaffold_4-gene-674.23	http://www.genome.jp/kegg-bin/show_pathway?ath04146/ath:AT4G04320%09red
Metabolic pathways	KEGG PATHWAY	ath01100	5	2246	0.107247	0.157	Cao1_scaffold_5-gene-753.43|Cao1_scaffold_4-gene-674.23|Cao1_scaffold_5-gene-704.37|Cao1_scaffold_7-gene-1583.65|Cao1_scaffold_11-gene-977.0	http://www.genome.jp/kegg-bin/show_pathway?ath01100/ath:AT1G08630%09red/ath:AT5G48930%09red/ath:AT4G04320%09red/ath:AT4G10340%09red/ath:AT3G54420%09red
Amino sugar and nucleotide sugar metabolism	KEGG PATHWAY	ath00520	1	131	0.138853	0.191429	Cao1_scaffold_5-gene-704.37	http://www.genome.jp/kegg-bin/show_pathway?ath00520/ath:AT3G54420%09red
Phenylpropanoid biosynthesis	KEGG PATHWAY	ath00940	1	166	0.172404	0.226679	Cao1_scaffold_7-gene-1583.65	http://www.genome.jp/kegg-bin/show_pathway?ath00940/ath:AT5G48930%09red
Plant-pathogen interaction	KEGG PATHWAY	ath04626	1	170	0.176156	0.227401	Cao1_scaffold_8-gene-744.42	http://www.genome.jp/kegg-bin/show_pathway?ath04626/ath:AT2G27480%09red
Spliceosome	KEGG PATHWAY	ath03040	1	192	0.1965	0.244763	Cao1_scaffold_11-gene-999.2	http://www.genome.jp/kegg-bin/show_pathway?ath03040/ath:AT1G06220%09red
Biosynthesis of amino acids	KEGG PATHWAY	ath01230	1	251	0.248675	0.294266	Cao1_scaffold_11-gene-977.0	http://www.genome.jp/kegg-bin/show_pathway?ath01230/ath:AT1G08630%09red
Biosynthesis of secondary metabolites	KEGG PATHWAY	ath01110	2	1107	0.357927	0.394265	Cao1_scaffold_11-gene-977.0|Cao1_scaffold_7-gene-1583.65	http://www.genome.jp/kegg-bin/show_pathway?ath01110/ath:AT1G08630%09red/ath:AT5G48930%09red
