# Supplementary material for: Floral organ transcriptome in Camellia sasanqua provided insight into stamen petaloid
Source: BMC Plant Biol. 2022 Oct 5;22:474. doi: 10.1186/s12870-022-03860-x (PMC9535933; doi:10.1186/s12870-022-03860-x)
Supplement: Supplementary file 6 — Additional file 6: Table S6. The KEGG enrichment analysis of coexpression modules. [file 12870_2022_3860_MOESM6_ESM.xlsx]

## Sheet: Sheet1
#Term	Database	ID	Input number	Background number	P-Value	Corrected P-Value	Input	Hyperlink
chloroplast thylakoid membrane	Gene Ontology	GO:0009535	6	291	9.69754e-07	0.000137705	Cao1_scaffold_10-gene-1860.33|Cao1_scaffold_12-gene-35.1|Cao1_scaffold_14-gene-554.0|Cao1_scaffold_5-gene-753.43|Cao1_scaffold_4-gene-532.37|Cao1_scaffold_12-gene-160.40	http://amigo.geneontology.org/amigo/term/GO:0009535
chloroplast thylakoid	Gene Ontology	GO:0009534	5	190	2.65231e-06	0.000188314	Cao1_scaffold_12-gene-160.40|Cao1_scaffold_5-gene-753.43|Cao1_scaffold_4-gene-532.37|Cao1_scaffold_10-gene-1860.33|Cao1_scaffold_12-gene-35.1	http://amigo.geneontology.org/amigo/term/GO:0009534
photosystem II	Gene Ontology	GO:0009523	2	5	2.59797e-05	0.00118662	Cao1_scaffold_12-gene-35.1|Cao1_scaffold_14-gene-554.0	http://amigo.geneontology.org/amigo/term/GO:0009523
photosynthesis	Gene Ontology	GO:0015979	3	52	3.34259e-05	0.00118662	Cao1_scaffold_5-gene-753.43|Cao1_scaffold_12-gene-35.1|Cao1_scaffold_14-gene-554.0	http://amigo.geneontology.org/amigo/term/GO:0015979
chloroplast stromal thylakoid	Gene Ontology	GO:0009533	2	7	4.44732e-05	0.00126304	Cao1_scaffold_5-gene-753.43|Cao1_scaffold_12-gene-35.1	http://amigo.geneontology.org/amigo/term/GO:0009533
photoinhibition	Gene Ontology	GO:0010205	2	11	9.60845e-05	0.00208263	Cao1_scaffold_10-gene-1860.33|Cao1_scaffold_12-gene-35.1	http://amigo.geneontology.org/amigo/term/GO:0010205
syncytium formation	Gene Ontology	GO:0006949	2	15	0.000167056	0.00296524	Cao1_scaffold_13-gene-1262.30|Cao1_scaffold_13-gene-1256.22	http://amigo.geneontology.org/amigo/term/GO:0006949
photosystem II assembly	Gene Ontology	GO:0010207	2	20	0.000282741	0.00446102	Cao1_scaffold_5-gene-753.43|Cao1_scaffold_10-gene-1860.33	http://amigo.geneontology.org/amigo/term/GO:0010207
photosystem II oxygen evolving complex	Gene Ontology	GO:0009654	2	23	0.000366412	0.00481705	Cao1_scaffold_4-gene-532.37|Cao1_scaffold_10-gene-1860.33	http://amigo.geneontology.org/amigo/term/GO:0009654
cytosol	Gene Ontology	GO:0005829	11	3025	0.000373152	0.00481705	Cao1_scaffold_13-gene-1256.22|Cao1_scaffold_2-gene-1230.31|Cao1_scaffold_1-gene-2012.28|Cao1_scaffold_4-gene-674.23|Cao1_scaffold_5-gene-753.43|Cao1_scaffold_12-gene-752.22|Cao1_scaffold_13-gene-1262.30|Cao1_scaffold_4-gene-532.37|Cao1_scaffold_11-gene-977.0|Cao1_scaffold_7-gene-1583.65|Cao1_scaffold_11-gene-999.2	http://amigo.geneontology.org/amigo/term/GO:0005829
plant-type cell wall loosening	Gene Ontology	GO:0009828	2	37	0.000896071	0.0106035	Cao1_scaffold_13-gene-1262.30|Cao1_scaffold_13-gene-1256.22	http://amigo.geneontology.org/amigo/term/GO:0009828
chloroplast thylakoid lumen	Gene Ontology	GO:0009543	2	42	0.00113991	0.0119415	Cao1_scaffold_4-gene-532.37|Cao1_scaffold_10-gene-1860.33	http://amigo.geneontology.org/amigo/term/GO:0009543
thylakoid	Gene Ontology	GO:0009579	3	181	0.00117733	0.0119415	Cao1_scaffold_5-gene-753.43|Cao1_scaffold_4-gene-532.37|Cao1_scaffold_10-gene-1860.33	http://amigo.geneontology.org/amigo/term/GO:0009579
thylakoid lumen	Gene Ontology	GO:0031977	2	48	0.00146982	0.0139143	Cao1_scaffold_4-gene-532.37|Cao1_scaffold_10-gene-1860.33	http://amigo.geneontology.org/amigo/term/GO:0031977
nuclear speck	Gene Ontology	GO:0016607	2	52	0.00171212	0.0148304	Cao1_scaffold_12-gene-492.34|Cao1_scaffold_11-gene-999.2	http://amigo.geneontology.org/amigo/term/GO:0016607
plant-type cell wall organization	Gene Ontology	GO:0009664	2	53	0.00177547	0.0148304	Cao1_scaffold_13-gene-1262.30|Cao1_scaffold_13-gene-1256.22	http://amigo.geneontology.org/amigo/term/GO:0009664
plastoglobule	Gene Ontology	GO:0010287	2	62	0.00239498	0.0188938	Cao1_scaffold_5-gene-753.43|Cao1_scaffold_10-gene-1860.33	http://amigo.geneontology.org/amigo/term/GO:0010287
photosynthesis, light reaction	Gene Ontology	GO:0019684	1	6	0.00788116	0.0440792	Cao1_scaffold_10-gene-1860.33	http://amigo.geneontology.org/amigo/term/GO:0019684
electron transporter, transferring electrons within the cyclic electron transport pathway of photosynthesis activity	Gene Ontology	GO:0045156	1	6	0.00788116	0.0440792	Cao1_scaffold_4-gene-532.37	http://amigo.geneontology.org/amigo/term/GO:0045156
photosystem II stabilization	Gene Ontology	GO:0042549	1	6	0.00788116	0.0440792	Cao1_scaffold_10-gene-1860.33	http://amigo.geneontology.org/amigo/term/GO:0042549
acetyl-CoA biosynthetic process	Gene Ontology	GO:0006085	1	6	0.00788116	0.0440792	Cao1_scaffold_4-gene-674.23	http://amigo.geneontology.org/amigo/term/GO:0006085
protein binding	Gene Ontology	GO:0005515	9	3199	0.00807238	0.0440792	Cao1_scaffold_11-gene-427.67|Cao1_scaffold_10-gene-1860.33|Cao1_scaffold_1-gene-2012.28|Cao1_scaffold_10-gene-1987.39|Cao1_scaffold_5-gene-753.43|Cao1_scaffold_12-gene-752.22|Cao1_scaffold_7-gene-1583.65|Cao1_scaffold_11-gene-999.2|Cao1_scaffold_6-gene-1006.43	http://amigo.geneontology.org/amigo/term/GO:0005515
unidimensional cell growth	Gene Ontology	GO:0009826	2	123	0.00881761	0.0440792	Cao1_scaffold_13-gene-1262.30|Cao1_scaffold_13-gene-1256.22	http://amigo.geneontology.org/amigo/term/GO:0009826
plastid thylakoid membrane	Gene Ontology	GO:0055035	1	7	0.0090021	0.0440792	Cao1_scaffold_10-gene-1860.33	http://amigo.geneontology.org/amigo/term/GO:0055035
post-transcriptional gene silencing by RNA	Gene Ontology	GO:0035194	1	7	0.0090021	0.0440792	Cao1_scaffold_12-gene-752.22	http://amigo.geneontology.org/amigo/term/GO:0035194
virus induced gene silencing	Gene Ontology	GO:0009616	1	7	0.0090021	0.0440792	Cao1_scaffold_12-gene-752.22	http://amigo.geneontology.org/amigo/term/GO:0009616
PSII associated light-harvesting complex II	Gene Ontology	GO:0009517	1	7	0.0090021	0.0440792	Cao1_scaffold_5-gene-753.43	http://amigo.geneontology.org/amigo/term/GO:0009517
regulation of protein dephosphorylation	Gene Ontology	GO:0035304	1	8	0.0101218	0.0479099	Cao1_scaffold_10-gene-1860.33	http://amigo.geneontology.org/amigo/term/GO:0035304
abscisic acid glucosyltransferase activity	Gene Ontology	GO:0010294	1	9	0.0112403	0.0514877	Cao1_scaffold_1-gene-227.43	http://amigo.geneontology.org/amigo/term/GO:0010294
daphnetin 3-O-glucosyltransferase activity	Gene Ontology	GO:0102360	1	10	0.0123575	0.0516108	Cao1_scaffold_1-gene-227.43	http://amigo.geneontology.org/amigo/term/GO:0102360
myricetin 3-O-glucosyltransferase activity	Gene Ontology	GO:0102425	1	10	0.0123575	0.0516108	Cao1_scaffold_1-gene-227.43	http://amigo.geneontology.org/amigo/term/GO:0102425
U2-type catalytic step 2 spliceosome	Gene Ontology	GO:0071007	1	10	0.0123575	0.0516108	Cao1_scaffold_11-gene-999.2	http://amigo.geneontology.org/amigo/term/GO:0071007
nonphotochemical quenching	Gene Ontology	GO:0010196	1	11	0.0134735	0.0531164	Cao1_scaffold_5-gene-753.43	http://amigo.geneontology.org/amigo/term/GO:0010196
flavonol 3-O-glucosyltransferase activity	Gene Ontology	GO:0047893	1	11	0.0134735	0.0531164	Cao1_scaffold_1-gene-227.43	http://amigo.geneontology.org/amigo/term/GO:0047893
cellular copper ion homeostasis	Gene Ontology	GO:0006878	1	12	0.0145883	0.0531164	Cao1_scaffold_13-gene-1246.18	http://amigo.geneontology.org/amigo/term/GO:0006878
2-alkenal reductase [NAD(P)+] activity	Gene Ontology	GO:0032440	1	12	0.0145883	0.0531164	Cao1_scaffold_2-gene-1230.31	http://amigo.geneontology.org/amigo/term/GO:0032440
floral organ development	Gene Ontology	GO:0048437	1	12	0.0145883	0.0531164	Cao1_scaffold_11-gene-999.2	http://amigo.geneontology.org/amigo/term/GO:0048437
protein kinase regulator activity	Gene Ontology	GO:0019887	1	13	0.0157019	0.0543821	Cao1_scaffold_7-gene-872.21	http://amigo.geneontology.org/amigo/term/GO:0019887
somatic embryogenesis	Gene Ontology	GO:0010262	1	13	0.0157019	0.0543821	Cao1_scaffold_5-gene-704.37	http://amigo.geneontology.org/amigo/term/GO:0010262
plant-type cell wall	Gene Ontology	GO:0009505	2	176	0.0172653	0.0578499	Cao1_scaffold_13-gene-1262.30|Cao1_scaffold_13-gene-1256.22	http://amigo.geneontology.org/amigo/term/GO:0009505
channel activity	Gene Ontology	GO:0015267	1	15	0.0179253	0.0578499	Cao1_scaffold_1-gene-2012.28	http://amigo.geneontology.org/amigo/term/GO:0015267
photosynthetic electron transport chain	Gene Ontology	GO:0009767	1	15	0.0179253	0.0578499	Cao1_scaffold_4-gene-532.37	http://amigo.geneontology.org/amigo/term/GO:0009767
cell wall macromolecule catabolic process	Gene Ontology	GO:0016998	1	16	0.0190352	0.0600667	Cao1_scaffold_5-gene-704.37	http://amigo.geneontology.org/amigo/term/GO:0016998
methyl salicylate esterase activity	Gene Ontology	GO:0080031	1	19	0.0223576	0.0671268	Cao1_scaffold_10-gene-516.1	http://amigo.geneontology.org/amigo/term/GO:0080031
methyl jasmonate esterase activity	Gene Ontology	GO:0080032	1	19	0.0223576	0.0671268	Cao1_scaffold_10-gene-516.1	http://amigo.geneontology.org/amigo/term/GO:0080032
cellular response to hypoxia	Gene Ontology	GO:0071456	2	204	0.0226907	0.0671268	Cao1_scaffold_1-gene-227.43|Cao1_scaffold_11-gene-427.67	http://amigo.geneontology.org/amigo/term/GO:0071456
water transport	Gene Ontology	GO:0006833	1	20	0.0234626	0.0679937	Cao1_scaffold_1-gene-2012.28	http://amigo.geneontology.org/amigo/term/GO:0006833
chlorophyll binding	Gene Ontology	GO:0016168	1	21	0.0245664	0.0684006	Cao1_scaffold_5-gene-753.43	http://amigo.geneontology.org/amigo/term/GO:0016168
salicylic acid metabolic process	Gene Ontology	GO:0009696	1	21	0.0245664	0.0684006	Cao1_scaffold_10-gene-516.1	http://amigo.geneontology.org/amigo/term/GO:0009696
UDP-glucosyltransferase activity	Gene Ontology	GO:0035251	1	23	0.0267704	0.0690555	Cao1_scaffold_1-gene-227.43	http://amigo.geneontology.org/amigo/term/GO:0035251
photosynthesis, light harvesting in photosystem I	Gene Ontology	GO:0009768	1	23	0.0267704	0.0690555	Cao1_scaffold_5-gene-753.43	http://amigo.geneontology.org/amigo/term/GO:0009768
chitinase activity	Gene Ontology	GO:0004568	1	24	0.0278705	0.0690555	Cao1_scaffold_5-gene-704.37	http://amigo.geneontology.org/amigo/term/GO:0004568
thylakoid membrane	Gene Ontology	GO:0042651	1	25	0.0289695	0.0690555	Cao1_scaffold_5-gene-753.43	http://amigo.geneontology.org/amigo/term/GO:0042651
response to other organism	Gene Ontology	GO:0051707	1	25	0.0289695	0.0690555	Cao1_scaffold_1-gene-227.43	http://amigo.geneontology.org/amigo/term/GO:0051707
jasmonic acid metabolic process	Gene Ontology	GO:0009694	1	25	0.0289695	0.0690555	Cao1_scaffold_10-gene-516.1	http://amigo.geneontology.org/amigo/term/GO:0009694
calcium ion binding	Gene Ontology	GO:0005509	2	234	0.0291784	0.0690555	Cao1_scaffold_8-gene-744.42|Cao1_scaffold_4-gene-532.37	http://amigo.geneontology.org/amigo/term/GO:0005509
U4/U6 x U5 tri-snRNP complex	Gene Ontology	GO:0046540	1	26	0.0300672	0.0699926	Cao1_scaffold_11-gene-999.2	http://amigo.geneontology.org/amigo/term/GO:0046540
poly(U) RNA binding	Gene Ontology	GO:0008266	1	28	0.0322591	0.0738838	Cao1_scaffold_10-gene-1860.33	http://amigo.geneontology.org/amigo/term/GO:0008266
lyase activity	Gene Ontology	GO:0016829	1	30	0.0344462	0.0776405	Cao1_scaffold_11-gene-977.0	http://amigo.geneontology.org/amigo/term/GO:0016829
glucosinolate metabolic process	Gene Ontology	GO:0019760	1	31	0.0355379	0.0788497	Cao1_scaffold_10-gene-1987.39	http://amigo.geneontology.org/amigo/term/GO:0019760
cellular amino acid metabolic process	Gene Ontology	GO:0006520	1	32	0.0366284	0.080019	Cao1_scaffold_11-gene-977.0	http://amigo.geneontology.org/amigo/term/GO:0006520
apoplast	Gene Ontology	GO:0048046	2	275	0.0390844	0.0831278	Cao1_scaffold_4-gene-532.37|Cao1_scaffold_10-gene-1860.33	http://amigo.geneontology.org/amigo/term/GO:0048046
response to oxidative stress	Gene Ontology	GO:0006979	2	276	0.0393401	0.0831278	Cao1_scaffold_2-gene-1230.31|Cao1_scaffold_12-gene-492.34	http://amigo.geneontology.org/amigo/term/GO:0006979
auxin homeostasis	Gene Ontology	GO:0010252	1	35	0.0398928	0.0831278	Cao1_scaffold_7-gene-1583.65	http://amigo.geneontology.org/amigo/term/GO:0010252
water channel activity	Gene Ontology	GO:0015250	1	36	0.0409785	0.0831278	Cao1_scaffold_1-gene-2012.28	http://amigo.geneontology.org/amigo/term/GO:0015250
methyl indole-3-acetate esterase activity	Gene Ontology	GO:0080030	1	36	0.0409785	0.0831278	Cao1_scaffold_10-gene-516.1	http://amigo.geneontology.org/amigo/term/GO:0080030
extrinsic component of membrane	Gene Ontology	GO:0019898	1	37	0.042063	0.0841261	Cao1_scaffold_4-gene-532.37	http://amigo.geneontology.org/amigo/term/GO:0019898
response to cadmium ion	Gene Ontology	GO:0046686	2	296	0.0445877	0.0879369	Cao1_scaffold_2-gene-1230.31|Cao1_scaffold_12-gene-492.34	http://amigo.geneontology.org/amigo/term/GO:0046686
endocytosis	Gene Ontology	GO:0006897	1	40	0.0453095	0.0881362	Cao1_scaffold_10-gene-56.6	http://amigo.geneontology.org/amigo/term/GO:0006897
lignin biosynthetic process	Gene Ontology	GO:0009809	1	41	0.0463892	0.0890172	Cao1_scaffold_7-gene-1583.65	http://amigo.geneontology.org/amigo/term/GO:0009809
chloroplast	Gene Ontology	GO:0009507	9	4354	0.0499412	0.0933112	Cao1_scaffold_8-gene-744.42|Cao1_scaffold_10-gene-1860.33|Cao1_scaffold_12-gene-35.1|Cao1_scaffold_14-gene-554.0|Cao1_scaffold_2-gene-1469.31|Cao1_scaffold_5-gene-753.43|Cao1_scaffold_1-gene-227.43|Cao1_scaffold_4-gene-532.37|Cao1_scaffold_12-gene-160.40	http://amigo.geneontology.org/amigo/term/GO:0009507
plant-type hypersensitive response	Gene Ontology	GO:0009626	1	46	0.0517703	0.0954725	Cao1_scaffold_5-gene-704.37	http://amigo.geneontology.org/amigo/term/GO:0009626
ribonucleoprotein complex	Gene Ontology	GO:1990904	1	48	0.0539144	0.0981519	Cao1_scaffold_11-gene-999.2	http://amigo.geneontology.org/amigo/term/GO:1990904
thiol-dependent ubiquitin-specific protease activity	Gene Ontology	GO:0004843	1	49	0.0549847	0.0983449	Cao1_scaffold_11-gene-547.56	http://amigo.geneontology.org/amigo/term/GO:0004843
cell wall	Gene Ontology	GO:0005618	2	337	0.0560982	0.0983449	Cao1_scaffold_11-gene-999.2|Cao1_scaffold_5-gene-704.37	http://amigo.geneontology.org/amigo/term/GO:0005618
manganese ion binding	Gene Ontology	GO:0030145	1	51	0.0571218	0.0989182	Cao1_scaffold_12-gene-35.1	http://amigo.geneontology.org/amigo/term/GO:0030145
mitochondrial matrix	Gene Ontology	GO:0005759	1	55	0.0613818	0.105015	Cao1_scaffold_4-gene-674.23	http://amigo.geneontology.org/amigo/term/GO:0005759
quercetin 3-O-glucosyltransferase activity	Gene Ontology	GO:0080043	1	57	0.0635048	0.107353	Cao1_scaffold_1-gene-227.43	http://amigo.geneontology.org/amigo/term/GO:0080043
protein deubiquitination	Gene Ontology	GO:0016579	1	61	0.0677368	0.11316	Cao1_scaffold_11-gene-547.56	http://amigo.geneontology.org/amigo/term/GO:0016579
fatty acid biosynthetic process	Gene Ontology	GO:0006633	1	62	0.0687918	0.113587	Cao1_scaffold_4-gene-674.23	http://amigo.geneontology.org/amigo/term/GO:0006633
plasmodesma	Gene Ontology	GO:0009506	3	851	0.0713652	0.116481	Cao1_scaffold_1-gene-2012.28|Cao1_scaffold_13-gene-1262.30|Cao1_scaffold_13-gene-1256.22	http://amigo.geneontology.org/amigo/term/GO:0009506
cell redox homeostasis	Gene Ontology	GO:0045454	1	69	0.0761449	0.12149	Cao1_scaffold_12-gene-35.1	http://amigo.geneontology.org/amigo/term/GO:0045454
shoot system development	Gene Ontology	GO:0048367	1	69	0.0761449	0.12149	Cao1_scaffold_10-gene-516.1	http://amigo.geneontology.org/amigo/term/GO:0048367
RNA helicase activity	Gene Ontology	GO:0003724	1	74	0.0813625	0.126961	Cao1_scaffold_12-gene-752.22	http://amigo.geneontology.org/amigo/term/GO:0003724
extracellular region	Gene Ontology	GO:0005576	6	2749	0.0864234	0.133393	Cao1_scaffold_5-gene-704.37|Cao1_scaffold_13-gene-1256.22|Cao1_scaffold_13-gene-1262.30|Cao1_scaffold_12-gene-160.40|Cao1_scaffold_1-gene-49.14|Cao1_scaffold_11-gene-999.2	http://amigo.geneontology.org/amigo/term/GO:0005576
peptidyl-serine phosphorylation	Gene Ontology	GO:0018105	1	82	0.0896511	0.136887	Cao1_scaffold_10-gene-56.6	http://amigo.geneontology.org/amigo/term/GO:0018105
hydrolase activity	Gene Ontology	GO:0016787	1	93	0.100929	0.150863	Cao1_scaffold_10-gene-516.1	http://amigo.geneontology.org/amigo/term/GO:0016787
hydrolase activity, acting on ester bonds	Gene Ontology	GO:0016788	1	99	0.107023	0.157	Cao1_scaffold_10-gene-516.1	http://amigo.geneontology.org/amigo/term/GO:0016788
response to bacterium	Gene Ontology	GO:0009617	1	110	0.118092	0.171113	Cao1_scaffold_5-gene-704.37	http://amigo.geneontology.org/amigo/term/GO:0009617
chloroplast stroma	Gene Ontology	GO:0009570	2	549	0.128172	0.181404	Cao1_scaffold_4-gene-532.37|Cao1_scaffold_10-gene-1860.33	http://amigo.geneontology.org/amigo/term/GO:0009570
mRNA splicing, via spliceosome	Gene Ontology	GO:0000398	1	121	0.129027	0.181404	Cao1_scaffold_11-gene-999.2	http://amigo.geneontology.org/amigo/term/GO:0000398
protein heterodimerization activity	Gene Ontology	GO:0046982	1	121	0.129027	0.181404	Cao1_scaffold_6-gene-1006.43	http://amigo.geneontology.org/amigo/term/GO:0046982
response to chitin	Gene Ontology	GO:0010200	1	129	0.136897	0.190582	Cao1_scaffold_11-gene-427.67	http://amigo.geneontology.org/amigo/term/GO:0010200
vacuole	Gene Ontology	GO:0005773	2	598	0.147001	0.200713	Cao1_scaffold_1-gene-2012.28|Cao1_scaffold_2-gene-1469.31	http://amigo.geneontology.org/amigo/term/GO:0005773
proteolysis	Gene Ontology	GO:0006508	1	143	0.150503	0.203537	Cao1_scaffold_11-gene-547.56	http://amigo.geneontology.org/amigo/term/GO:0006508
secretory vesicle	Gene Ontology	GO:0099503	1	148	0.155311	0.208059	Cao1_scaffold_2-gene-1469.31	http://amigo.geneontology.org/amigo/term/GO:0099503
cytoplasm	Gene Ontology	GO:0005737	7	4014	0.161364	0.214147	Cao1_scaffold_2-gene-1230.31|Cao1_scaffold_10-gene-56.6|Cao1_scaffold_12-gene-752.22|Cao1_scaffold_11-gene-547.56|Cao1_scaffold_11-gene-977.0|Cao1_scaffold_7-gene-1583.65|Cao1_scaffold_11-gene-999.2	http://amigo.geneontology.org/amigo/term/GO:0005737
copper ion binding	Gene Ontology	GO:0005507	1	168	0.174282	0.227046	Cao1_scaffold_13-gene-1246.18	http://amigo.geneontology.org/amigo/term/GO:0005507
GTPase activity	Gene Ontology	GO:0003924	1	179	0.184538	0.236076	Cao1_scaffold_11-gene-999.2	http://amigo.geneontology.org/amigo/term/GO:0003924
protein homodimerization activity	Gene Ontology	GO:0042803	1	191	0.195586	0.244763	Cao1_scaffold_10-gene-1987.39	http://amigo.geneontology.org/amigo/term/GO:0042803
regulation of transcription, DNA-templated	Gene Ontology	GO:0006355	3	1351	0.195922	0.244763	Cao1_scaffold_10-gene-1987.39|Cao1_scaffold_11-gene-427.67|Cao1_scaffold_6-gene-1006.43	http://amigo.geneontology.org/amigo/term/GO:0006355
defense response to fungus	Gene Ontology	GO:0050832	1	194	0.198325	0.244888	Cao1_scaffold_11-gene-427.67	http://amigo.geneontology.org/amigo/term/GO:0050832
response to light stimulus	Gene Ontology	GO:0009416	1	199	0.20287	0.248341	Cao1_scaffold_5-gene-753.43	http://amigo.geneontology.org/amigo/term/GO:0009416
response to wounding	Gene Ontology	GO:0009611	1	202	0.205585	0.249513	Cao1_scaffold_5-gene-704.37	http://amigo.geneontology.org/amigo/term/GO:0009611
plastid	Gene Ontology	GO:0009536	2	823	0.238854	0.287434	Cao1_scaffold_2-gene-1230.31|Cao1_scaffold_10-gene-1860.33	http://amigo.geneontology.org/amigo/term/GO:0009536
DNA-binding transcription factor activity	Gene Ontology	GO:0003700	3	1513	0.24414	0.291326	Cao1_scaffold_10-gene-1987.39|Cao1_scaffold_11-gene-427.67|Cao1_scaffold_6-gene-1006.43	http://amigo.geneontology.org/amigo/term/GO:0003700
mRNA binding	Gene Ontology	GO:0003729	2	855	0.252304	0.296092	Cao1_scaffold_5-gene-753.43|Cao1_scaffold_10-gene-1860.33	http://amigo.geneontology.org/amigo/term/GO:0003729
response to water deprivation	Gene Ontology	GO:0009414	1	282	0.274753	0.319794	Cao1_scaffold_1-gene-2012.28	http://amigo.geneontology.org/amigo/term/GO:0009414
peroxisome	Gene Ontology	GO:0005777	1	292	0.282975	0.326687	Cao1_scaffold_4-gene-674.23	http://amigo.geneontology.org/amigo/term/GO:0005777
response to cold	Gene Ontology	GO:0009409	1	310	0.297548	0.340741	Cao1_scaffold_11-gene-427.67	http://amigo.geneontology.org/amigo/term/GO:0009409
defense response to bacterium	Gene Ontology	GO:0042742	1	324	0.308683	0.350664	Cao1_scaffold_10-gene-1860.33	http://amigo.geneontology.org/amigo/term/GO:0042742
protein serine/threonine kinase activity	Gene Ontology	GO:0004674	1	339	0.320423	0.361111	Cao1_scaffold_10-gene-56.6	http://amigo.geneontology.org/amigo/term/GO:0004674
heme binding	Gene Ontology	GO:0020037	1	357	0.334254	0.373733	Cao1_scaffold_2-gene-1469.31	http://amigo.geneontology.org/amigo/term/GO:0020037
transmembrane transport	Gene Ontology	GO:0055085	1	389	0.35817	0.394265	Cao1_scaffold_1-gene-2012.28	http://amigo.geneontology.org/amigo/term/GO:0055085
RNA binding	Gene Ontology	GO:0003723	1	423	0.382665	0.417988	Cao1_scaffold_12-gene-752.22	http://amigo.geneontology.org/amigo/term/GO:0003723
vacuolar membrane	Gene Ontology	GO:0005774	1	434	0.390393	0.421469	Cao1_scaffold_2-gene-1469.31	http://amigo.geneontology.org/amigo/term/GO:0005774
embryo development ending in seed dormancy	Gene Ontology	GO:0009793	1	436	0.391788	0.421469	Cao1_scaffold_11-gene-999.2	http://amigo.geneontology.org/amigo/term/GO:0009793
DNA binding	Gene Ontology	GO:0003677	1	451	0.402152	0.429365	Cao1_scaffold_10-gene-1987.39	http://amigo.geneontology.org/amigo/term/GO:0003677
transcription regulatory region sequence-specific DNA binding	Gene Ontology	GO:0000976	1	460	0.408288	0.432663	Cao1_scaffold_10-gene-1987.39	http://amigo.geneontology.org/amigo/term/GO:0000976
sequence-specific DNA binding	Gene Ontology	GO:0043565	1	487	0.426329	0.448435	Cao1_scaffold_6-gene-1006.43	http://amigo.geneontology.org/amigo/term/GO:0043565
membrane	Gene Ontology	GO:0016020	1	666	0.533101	0.55662	Cao1_scaffold_7-gene-1583.65	http://amigo.geneontology.org/amigo/term/GO:0016020
nucleus	Gene Ontology	GO:0005634	10	9362	0.645144	0.668689	Cao1_scaffold_3-gene-441.13|Cao1_scaffold_11-gene-427.67|Cao1_scaffold_2-gene-1230.31|Cao1_scaffold_10-gene-56.6|Cao1_scaffold_10-gene-1987.39|Cao1_scaffold_2-gene-1469.31|Cao1_scaffold_9-gene-60.0|Cao1_scaffold_12-gene-492.34|Cao1_scaffold_6-gene-1006.43|Cao1_scaffold_8-gene-677.22	http://amigo.geneontology.org/amigo/term/GO:0005634
molecular_function	Gene Ontology	GO:0003674	6	5879	0.675305	0.694879	Cao1_scaffold_3-gene-441.13|Cao1_scaffold_14-gene-554.0|Cao1_scaffold_1-gene-249.46|Cao1_scaffold_9-gene-60.0|Cao1_scaffold_12-gene-492.34|Cao1_scaffold_8-gene-677.22	http://amigo.geneontology.org/amigo/term/GO:0003674
cellular_component	Gene Ontology	GO:0005575	1	1183	0.744103	0.760162	Cao1_scaffold_1-gene-249.46	http://amigo.geneontology.org/amigo/term/GO:0005575
biological_process	Gene Ontology	GO:0008150	5	5731	0.800703	0.812141	Cao1_scaffold_1-gene-249.46|Cao1_scaffold_8-gene-744.42|Cao1_scaffold_3-gene-441.13|Cao1_scaffold_2-gene-1469.31|Cao1_scaffold_9-gene-60.0	http://amigo.geneontology.org/amigo/term/GO:0008150
plasma membrane	Gene Ontology	GO:0005886	2	2973	0.861571	0.867682	Cao1_scaffold_1-gene-2012.28|Cao1_scaffold_11-gene-999.2	http://amigo.geneontology.org/amigo/term/GO:0005886
mitochondrion	Gene Ontology	GO:0005739	1	3973	0.991674	0.991674	Cao1_scaffold_4-gene-674.23	http://amigo.geneontology.org/amigo/term/GO:0005739
