# Supplementary material for: Floral organ transcriptome in Camellia sasanqua provided insight into stamen petaloid
Source: BMC Plant Biol. 2022 Oct 5;22:474. doi: 10.1186/s12870-022-03860-x (PMC9535933; doi:10.1186/s12870-022-03860-x)
Supplement: Supplementary file 7 — Additional file 7: Table S7. The primer of RT-qPCR. [file 12870_2022_3860_MOESM7_ESM.xlsx]

## Sheet: Sheet1
Primer ID	Primer Sequence
Cao1_scaffold_4-gene-1043.69_1_F	AAGCGCCGCAATGGTTTG
Cao1_scaffold_4-gene-1043.69_1_R	GGCCACGGGTCGAGAAAA
Cao1_scaffold_7-gene-1063.2_1_F	CTCAACTGGAGCAGCACCA
Cao1_scaffold_7-gene-1063.2_1_R	AGCTGCCTGGTAAGCACC
Cao1_scaffold_7-gene-5.0_1_F	CCTGAACGGCTTCCTGGG
Cao1_scaffold_7-gene-5.0_1_R	AGGATGCGAGTGGGGAGT
Cao1_scaffold_10-gene-1650.15_1_F	TGCAACGAACAGGCAGGT
Cao1_scaffold_10-gene-1650.15_1_R	GGAGACCTTGGCATCGCA
Cao1_scaffold_15-gene-134.31_1_F	TCCCCTCCCCACCAACAA
Cao1_scaffold_15-gene-134.31_1_R	GCCAAAGGCTTTTCTGGGT
18s_F	TCTCAACCATAAACGATGCCGACCAG
18s_R	TTTCAGCCTTGCGACCATACTCCC
